# Supplementary material for: The GFPT2-O-GlcNAcylation-YBX1 axis promotes IL-18 secretion to regulate the tumor immune microenvironment in pancreatic cancer
Source: Cell Death Dis. 2024 Apr 4;15(4):244. doi: 10.1038/s41419-024-06589-7 (PMC10995196; doi:10.1038/s41419-024-06589-7)
Supplement: Supplementary file 2 — Supplementary table [file 41419_2024_6589_MOESM2_ESM.xlsx]

## Sheet: 221 proteins specifically pulle
Protein IDs	Majority protein IDs	Protein names	Gene names	Fasta headers	Number of proteins	Peptides	Razor + unique peptides	Unique peptides	Sequence coverage [%]	Mol. weight [kDa]	Sequence length	Score	Peptides IgG	Peptides O-GlcNAc	Razor + unique peptides IgG	Razor + unique peptides O-GlcNAc	Unique peptides IgG	Unique peptides O-GlcNAc	Sequence coverage IgG [%]	Sequence coverage O-GlcNAc [%]	Intensity	Intensity IgG	Intensity O-GlcNAc	iBAQ	iBAQ IgG	iBAQ O-GlcNAc
A6NEM2;Q9Y5Z7	A6NEM2	Host cell factor C1	HCFC1	tr|A6NEM2|A6NEM2_HUMAN Host cell factor C1 OS=Homo sapiens OX=9606 GN=HCFC1 PE=1 SV=2	2	30	30	1	20	213.47	2080	276.44	0	30	0	30	0	1	0	20	1220700000	0	1220700000	8823700	0	8823700
A0A8Q3SHZ4;A0A494C1F2;P35658;A0A8Q3WLX1;H0YF36;A0A494BZU9;H0Y837;A0A494C104;E9PKD2;B7ZAV2	A0A8Q3SHZ4;A0A494C1F2;P35658;A0A8Q3WLX1	Nucleoporin 214;Nuclear pore complex protein Nup214	NUP214;	tr|A0A8Q3SHZ4|A0A8Q3SHZ4_HUMAN Nucleoporin 214 OS=Homo sapiens OX=9606 GN=NUP214 PE=1 SV=1;tr|A0A494C1F2|A0A494C1F2_HUMAN Nucleoporin 214 OS=Homo sapiens OX=9606 GN=NUP214 PE=1 SV=1;sp|P35658|NU214_HUMAN Nuclear pore complex protein Nup214 OS=Homo sapiens	10	17	17	17	13.2	191.07	1848	140.02	0	17	0	17	0	17	0	13.2	227780000	0	227780000	1907200	0	1907200
A0A8Z5F6C8;A0A8Q3WLP2;A0A8Q3WKJ4;Q7Z3B4;A0A8Q3WKK2;A0A8Q3WL42;A0A8Q3SHX2;A0A8Q3WKP8;A0A8Q3WLY5	A0A8Z5F6C8;A0A8Q3WLP2;A0A8Q3WKJ4;Q7Z3B4;A0A8Q3WKK2	Nucleoporin 54	NUP54;	tr|A0A8Z5F6C8|A0A8Z5F6C8_HUMAN Nucleoporin 54 OS=Homo sapiens OX=9606 GN=NUP54 PE=4 SV=1;tr|A0A8Q3WLP2|A0A8Q3WLP2_HUMAN Nucleoporin 54 OS=Homo sapiens OX=9606 GN=NUP54 PE=1 SV=1;tr|A0A8Q3WKJ4|A0A8Q3WKJ4_HUMAN Nucleoporin 54 OS=Homo sapiens OX=9606 GN=NUP54	9	16	16	16	65.7	32.962	289	125.31	0	16	0	16	0	16	0	65.7	670640000	0	670640000	24047000	0	24047000
P52948;H0YEN4;A0A8V8TQF7;A0A8V8TR21;A0A3B3ITD8;H0YCR0;A0A8V8TPX4;A0A8V8TRC7;H0YDA1;A0A8V8TRD0;A0A8V8TQG5;A0A8V8TR23;A0A8V8TPX8;A0A8V8TPW9;H7C3P6;A0A8V8TQG1;H0YCT1	P52948;H0YEN4;A0A8V8TQF7;A0A8V8TR21;A0A3B3ITD8;H0YCR0;A0A8V8TPX4;A0A8V8TRC7;H0YDA1;A0A8V8TRD0;A0A8V8TQG5;A0A8V8TR23	Nuclear pore complex protein Nup98-Nup96;	NUP98;	sp|P52948|NUP98_HUMAN Nuclear pore complex protein Nup98-Nup96 OS=Homo sapiens OX=9606 GN=NUP98 PE=1 SV=4;tr|H0YEN4|H0YEN4_HUMAN Nuclear pore complex protein Nup98-Nup96 OS=Homo sapiens OX=9606 GN=NUP98 PE=1 SV=2;tr|A0A8V8TQF7|A0A8V8TQF7_HUMAN Nuclear pore	17	15	15	15	10.1	197.58	1817	104.5	0	15	0	15	0	15	0	10.1	317360000	0	317360000	3192100	0	3192100
A0A6Q8PFY7;Q92734;A0A6Q8PFC4;A0A6Q8PH89;A0A6Q8PH27;A0A6Q8PG00;A0A6Q8PG04;A0A6Q8PGS4;A0A6Q8PF40;C9JUE0;C9JJP5;C9JTY3;A0A6Q8PF51	A0A6Q8PFY7;Q92734;A0A6Q8PFC4;A0A6Q8PH89;A0A6Q8PH27;A0A6Q8PG00;A0A6Q8PG04;A0A6Q8PGS4;A0A6Q8PF40;C9JUE0;C9JJP5;C9JTY3;A0A6Q8PF51	Trafficking from ER to golgi regulator;Protein TFG;	TFG;	tr|A0A6Q8PFY7|A0A6Q8PFY7_HUMAN Trafficking from ER to golgi regulator OS=Homo sapiens OX=9606 GN=TFG PE=1 SV=1;sp|Q92734|TFG_HUMAN Protein TFG OS=Homo sapiens OX=9606 GN=TFG PE=1 SV=2;tr|A0A6Q8PFC4|A0A6Q8PFC4_HUMAN Trafficking from ER to golgi regulator OS	13	8	8	8	24	44.267	412	93.06	0	8	0	8	0	8	0	24	560300000	0	560300000	23631000	0	23631000
P37198;M0QXN5;M0QX10;M0QYY0;M0QX13;M0QZL5;M0R1S1;M0QX64;M0R302	P37198;M0QXN5	Nuclear pore glycoprotein p62;Nucleoporin 62	NUP62	sp|P37198|NUP62_HUMAN Nuclear pore glycoprotein p62 OS=Homo sapiens OX=9606 GN=NUP62 PE=1 SV=3;tr|M0QXN5|M0QXN5_HUMAN Nucleoporin 62 OS=Homo sapiens OX=9606 GN=NUP62 PE=1 SV=1	9	9	9	9	20.9	53.254	522	79.641	0	9	0	9	0	9	0	20.9	351430000	0	351430000	15142000	0	15142000
Q96KR1;H0Y8W1	Q96KR1	Zinc finger RNA-binding protein	ZFR	sp|Q96KR1|ZFR_HUMAN Zinc finger RNA-binding protein OS=Homo sapiens OX=9606 GN=ZFR PE=1 SV=2	2	10	10	10	15.3	117.01	1074	78.878	0	10	0	10	0	10	0	15.3	140130000	0	140130000	1634200	0	1634200
Q99567;A0A8V8TPS0;A0A8V8TPT0;A0A8V8TQZ0;A0A8V8TQC3;J3KMX1;A0A8V8TQB1;A0A8V8TRA5;A0A8V8TPT4;A0A8V8TQD5;A0A8V8TQC2;A0A8V8TQA5;A0A8V8TQZ7;A0A8V8TQC7;A0A8V8TPS5;A0A8V8TQB7;A0A8V8TQD1;A0A8V8TR00;A0A8V8TQZ4;I3L245;I3L4K7;A0A8V8TRA1;I3L2W3;A0A8V8TRA7	Q99567;A0A8V8TPS0;A0A8V8TPT0;A0A8V8TQZ0;A0A8V8TQC3;J3KMX1;A0A8V8TQB1;A0A8V8TRA5;A0A8V8TPT4;A0A8V8TQD5;A0A8V8TQC2;A0A8V8TQA5;A0A8V8TQZ7;A0A8V8TQC7;A0A8V8TPS5;A0A8V8TQB7;A0A8V8TQD1;A0A8V8TR00	Nuclear pore complex protein Nup88;Nucleoporin 88	NUP88;	sp|Q99567|NUP88_HUMAN Nuclear pore complex protein Nup88 OS=Homo sapiens OX=9606 GN=NUP88 PE=1 SV=2;tr|A0A8V8TPS0|A0A8V8TPS0_HUMAN Nucleoporin 88 OS=Homo sapiens OX=9606 GN=NUP88 PE=1 SV=1;tr|A0A8V8TPT0|A0A8V8TPT0_HUMAN Nucleoporin 88 OS=Homo sapiens OX=96	24	10	10	10	18.6	83.541	741	65.413	0	10	0	10	0	10	0	18.6	127280000	0	127280000	1786700	0	1786700
A0A8Q3WLQ2;Q5JRG1;H7BYF2;A0A8Q3WKK3;A0A8Q3WKL7;A0A8Q3WKK5;A0A8Q3WKQ7;Q9BVL2	A0A8Q3WLQ2;Q5JRG1;H7BYF2;A0A8Q3WKK3;A0A8Q3WKL7;A0A8Q3WKK5;A0A8Q3WKQ7;Q9BVL2	Nucleoporin 58 (Fragment)	NUP58;	tr|A0A8Q3WLQ2|A0A8Q3WLQ2_HUMAN Nucleoporin 58 (Fragment) OS=Homo sapiens OX=9606 GN=NUP58 PE=1 SV=1;tr|Q5JRG1|Q5JRG1_HUMAN Nucleoporin 58 (Fragment) OS=Homo sapiens OX=9606 GN=NUP58 PE=1 SV=1;tr|H7BYF2|H7BYF2_HUMAN Nucleoporin 58 (Fragment) OS=Homo sapiens	8	7	7	7	18.3	43.177	404	64.812	0	7	0	7	0	7	0	18.3	122130000	0	122130000	3728800	0	3728800
Q14103;D6RAF8;H0Y8G5;D6RD83;H0YA96;D6RF44;D6RBQ9	Q14103;D6RAF8;H0Y8G5;D6RD83;H0YA96;D6RF44	Heterogeneous nuclear ribonucleoprotein D0;Heterogeneous nuclear ribonucleoprotein D;	HNRNPD;	sp|Q14103|HNRPD_HUMAN Heterogeneous nuclear ribonucleoprotein D0 OS=Homo sapiens OX=9606 GN=HNRNPD PE=1 SV=1;tr|D6RAF8|D6RAF8_HUMAN Heterogeneous nuclear ribonucleoprotein D OS=Homo sapiens OX=9606 GN=HNRNPD PE=1 SV=1;tr|H0Y8G5|H0Y8G5_HUMAN Heterogeneous n	7	8	8	7	22.3	38.434	355	61.274	0	8	0	8	0	7	0	22.3	245710000	0	245710000	12673000	0	12673000
A0A8V8TQ37;O15294;A0A8V8TQ64;A0A8V8TP17;A0A8V8TPA3;B4DTL6;A0A8V8TNT2;A0A8V8TQJ1;C9JZL3;Q9H5T3	A0A8V8TQ37;O15294;A0A8V8TQ64;A0A8V8TP17;A0A8V8TPA3	UDP-N-acetylglucosamine--peptide N-acetylglucosaminyltransferase 110 kDa subunit;	OGT;	tr|A0A8V8TQ37|A0A8V8TQ37_HUMAN UDP-N-acetylglucosamine--peptide N-acetylglucosaminyltransferase 110 kDa subunit OS=Homo sapiens OX=9606 GN=OGT PE=1 SV=1;sp|O15294|OGT1_HUMAN UDP-N-acetylglucosamine--peptide N-acetylglucosaminyltransferase 110 kDa subunit O	10	8	8	8	8.6	114.36	1023	56.521	0	8	0	8	0	8	0	8.6	111390000	0	111390000	1995500	0	1995500
A8CG34;Q96HA1;C9JFL1;C9JER0;C9J370;A0A0J9YWR1;Q6PJE2;A6NF01	A8CG34;Q96HA1	Nuclear envelope pore membrane protein POM 121C;Nuclear envelope pore membrane protein POM 121	POM121C;POM121	sp|A8CG34|P121C_HUMAN Nuclear envelope pore membrane protein POM 121C OS=Homo sapiens OX=9606 GN=POM121C PE=1 SV=3;sp|Q96HA1|P121A_HUMAN Nuclear envelope pore membrane protein POM 121 OS=Homo sapiens OX=9606 GN=POM121 PE=1 SV=2	8	6	6	6	7.6	125.09	1229	51.952	0	6	0	6	0	6	0	7.6	33864000	0	33864000	605250	0	605250
E9PMC9;Q7Z589;H0YET8;H0YCS3	E9PMC9;Q7Z589	EMSY transcriptional repressor, BRCA2 interacting;BRCA2-interacting transcriptional repressor EMSY	EMSY	tr|E9PMC9|E9PMC9_HUMAN EMSY transcriptional repressor, BRCA2 interacting OS=Homo sapiens OX=9606 GN=EMSY PE=1 SV=1;sp|Q7Z589|EMSY_HUMAN BRCA2-interacting transcriptional repressor EMSY OS=Homo sapiens OX=9606 GN=EMSY PE=1 SV=2	4	8	8	8	7.9	130.69	1224	51.297	0	8	0	8	0	8	0	7.9	42667000	0	42667000	627450	0	627450
P78406;E9PQ57;E9PPG9	P78406;E9PQ57	mRNA export factor RAE1;Ribonucleic acid export 1	RAE1	sp|P78406|RAE1L_HUMAN mRNA export factor RAE1 OS=Homo sapiens OX=9606 GN=RAE1 PE=1 SV=1;tr|E9PQ57|E9PQ57_HUMAN Ribonucleic acid export 1 OS=Homo sapiens OX=9606 GN=RAE1 PE=1 SV=1	3	7	7	7	20.9	40.968	368	49.348	0	7	0	7	0	7	0	20.9	134450000	0	134450000	4041800	0	4041800
Q92900	Q92900	Regulator of nonsense transcripts 1	UPF1	sp|Q92900|RENT1_HUMAN Regulator of nonsense transcripts 1 OS=Homo sapiens OX=9606 GN=UPF1 PE=1 SV=2	1	7	7	7	8	124.34	1129	46.068	0	7	0	7	0	7	0	8	34953000	0	34953000	275780	0	275780
Q9BTC0	Q9BTC0	Death-inducer obliterator 1	DIDO1	sp|Q9BTC0|DIDO1_HUMAN Death-inducer obliterator 1 OS=Homo sapiens OX=9606 GN=DIDO1 PE=1 SV=5	1	7	7	7	3.8	243.87	2240	43.802	0	7	0	7	0	7	0	3.8	32454000	0	32454000	182970	0	182970
Q9UQ80;F8VR77;H0YIN7;F8W0A3	Q9UQ80	Proliferation-associated protein 2G4	PA2G4	sp|Q9UQ80|PA2G4_HUMAN Proliferation-associated protein 2G4 OS=Homo sapiens OX=9606 GN=PA2G4 PE=1 SV=3	4	7	7	7	20.1	43.786	394	43.277	0	7	0	7	0	7	0	20.1	34138000	0	34138000	1422400	0	1422400
Q9NZB2;A0A8V8TNY3;A0A0C4DH52;A0A0C4DG79	Q9NZB2;A0A8V8TNY3;A0A0C4DH52	Constitutive coactivator of PPAR-gamma-like protein 1;Family with sequence similarity 120A;	FAM120A;	sp|Q9NZB2|F120A_HUMAN Constitutive coactivator of PPAR-gamma-like protein 1 OS=Homo sapiens OX=9606 GN=FAM120A PE=1 SV=2;tr|A0A8V8TNY3|A0A8V8TNY3_HUMAN Family with sequence similarity 120A OS=Homo sapiens OX=9606 GN=FAM120A PE=1 SV=1;tr|A0A0C4DH52|A0A0C4DH	4	6	6	6	7.8	121.89	1118	40.42	0	6	0	6	0	6	0	7.8	39447000	0	39447000	429070	0	429070
H3BPE7;P35637	H3BPE7;P35637	FUS RNA binding protein;RNA-binding protein FUS	FUS	tr|H3BPE7|H3BPE7_HUMAN FUS RNA binding protein OS=Homo sapiens OX=9606 GN=FUS PE=1 SV=1;sp|P35637|FUS_HUMAN RNA-binding protein FUS OS=Homo sapiens OX=9606 GN=FUS PE=1 SV=1	2	5	5	4	10.6	53.496	527	38.002	0	5	0	5	0	4	0	10.6	327860000	0	327860000	10004000	0	10004000
P12273	P12273	Prolactin-inducible protein	PIP	sp|P12273|PIP_HUMAN Prolactin-inducible protein OS=Homo sapiens OX=9606 GN=PIP PE=1 SV=1	1	5	5	5	39	16.572	146	36.981	0	5	0	5	0	5	0	39	69674000	0	69674000	5280300	0	5280300
Q9Y6Y8;H7C4C4;H7C0V8	Q9Y6Y8	SEC23-interacting protein	SEC23IP	sp|Q9Y6Y8|S23IP_HUMAN SEC23-interacting protein OS=Homo sapiens OX=9606 GN=SEC23IP PE=1 SV=1	3	5	5	5	6.3	111.08	1000	35.688	0	5	0	5	0	5	0	6.3	25464000	0	25464000	180880	0	180880
P20042	P20042	Eukaryotic translation initiation factor 2 subunit 2	EIF2S2	sp|P20042|IF2B_HUMAN Eukaryotic translation initiation factor 2 subunit 2 OS=Homo sapiens OX=9606 GN=EIF2S2 PE=1 SV=2	1	5	5	5	19.8	38.388	333	34.447	0	5	0	5	0	5	0	19.8	76886000	0	76886000	2713200	0	2713200
O75694;E9PF10;D6RA13	O75694;E9PF10	Nuclear pore complex protein Nup155;Nucleoporin 155	NUP155	sp|O75694|NU155_HUMAN Nuclear pore complex protein Nup155 OS=Homo sapiens OX=9606 GN=NUP155 PE=1 SV=1;tr|E9PF10|E9PF10_HUMAN Nucleoporin 155 OS=Homo sapiens OX=9606 GN=NUP155 PE=1 SV=1	3	5	5	5	5.9	155.2	1391	34.258	0	5	0	5	0	5	0	5.9	20981000	0	20981000	220320	0	220320
P26196	P26196	Probable ATP-dependent RNA helicase DDX6	DDX6	sp|P26196|DDX6_HUMAN Probable ATP-dependent RNA helicase DDX6 OS=Homo sapiens OX=9606 GN=DDX6 PE=1 SV=2	1	5	5	5	15.9	54.416	483	33.252	0	5	0	5	0	5	0	15.9	41122000	0	41122000	420230	0	420230
O95487;O95486	O95487	Protein transport protein Sec24B	SEC24B	sp|O95487|SC24B_HUMAN Protein transport protein Sec24B OS=Homo sapiens OX=9606 GN=SEC24B PE=1 SV=2	2	4	4	4	3.9	137.42	1268	33.23	0	4	0	4	0	4	0	3.9	35214000	0	35214000	504210	0	504210
P04843;B7Z4L4;F8WF32	P04843;B7Z4L4	Dolichyl-diphosphooligosaccharide--protein glycosyltransferase subunit 1	RPN1;	sp|P04843|RPN1_HUMAN Dolichyl-diphosphooligosaccharide--protein glycosyltransferase subunit 1 OS=Homo sapiens OX=9606 GN=RPN1 PE=1 SV=1;tr|B7Z4L4|B7Z4L4_HUMAN Dolichyl-diphosphooligosaccharide--protein glycosyltransferase subunit 1 OS=Homo sapiens OX=9606	3	5	5	5	9.2	68.569	607	32.865	0	5	0	5	0	5	0	9.2	38609000	0	38609000	818700	0	818700
P67809;H0Y449;C9J5V9	P67809;H0Y449;C9J5V9	Y-box-binding protein 1;Y-box binding protein 1 (Fragment)	YBX1;	sp|P67809|YBOX1_HUMAN Y-box-binding protein 1 OS=Homo sapiens OX=9606 GN=YBX1 PE=1 SV=3;tr|H0Y449|H0Y449_HUMAN Y-box binding protein 1 (Fragment) OS=Homo sapiens OX=9606 GN=YBX1 PE=1 SV=1;tr|C9J5V9|C9J5V9_HUMAN Y-box binding protein 1 (Fragment) OS=Homo sa	3	4	4	3	24.7	35.924	324	32.327	0	4	0	4	0	3	0	24.7	79315000	0	79315000	2067500	0	2067500
J3QRS9;X6R4W8;O43670;J3KS31;J3QS27;J3KTL1;J3KRB6;J3KRW6;H0Y3M2	J3QRS9;X6R4W8;O43670;J3KS31	Zinc finger protein 207;	ZNF207;	tr|J3QRS9|J3QRS9_HUMAN Zinc finger protein 207 OS=Homo sapiens OX=9606 GN=ZNF207 PE=1 SV=1;tr|X6R4W8|X6R4W8_HUMAN Zinc finger protein 207 OS=Homo sapiens OX=9606 GN=ZNF207 PE=1 SV=1;sp|O43670|ZN207_HUMAN BUB3-interacting and GLEBS motif-containing protein	9	4	4	4	9.3	52.541	493	32.183	0	4	0	4	0	4	0	9.3	34033000	0	34033000	996780	0	996780
P78527;A0A8V8TMR1	P78527;A0A8V8TMR1	DNA-dependent protein kinase catalytic subunit;non-specific serine/threonine protein kinase	PRKDC	sp|P78527|PRKDC_HUMAN DNA-dependent protein kinase catalytic subunit OS=Homo sapiens OX=9606 GN=PRKDC PE=1 SV=3;tr|A0A8V8TMR1|A0A8V8TMR1_HUMAN non-specific serine/threonine protein kinase OS=Homo sapiens OX=9606 GN=PRKDC PE=1 SV=1	2	5	5	5	1.4	469.08	4128	31.36	0	5	0	5	0	5	0	1.4	23304000	0	23304000	95118	0	95118
E9PMD7;P62136;A0A7I2V4F7	E9PMD7;P62136	Serine/threonine-protein phosphatase;Serine/threonine-protein phosphatase PP1-alpha catalytic subunit	PPP1CA	tr|E9PMD7|E9PMD7_HUMAN Serine/threonine-protein phosphatase OS=Homo sapiens OX=9606 GN=PPP1CA PE=1 SV=2;sp|P62136|PP1A_HUMAN Serine/threonine-protein phosphatase PP1-alpha catalytic subunit OS=Homo sapiens OX=9606 GN=PPP1CA PE=1 SV=1	3	4	4	4	11.9	33.425	295	28.981	0	4	0	4	0	4	0	11.9	10291000	0	10291000	571750	0	571750
A0A7P0TA85;P35613;A0A087WUV8;A0A7P0TB04;A0A2R8YDZ0;I3L192;A0A7P0T8A7	A0A7P0TA85;P35613;A0A087WUV8;A0A7P0TB04	Basigin (Ok blood group);Basigin	BSG	tr|A0A7P0TA85|A0A7P0TA85_HUMAN Basigin (Ok blood group) OS=Homo sapiens OX=9606 GN=BSG PE=1 SV=1;sp|P35613|BASI_HUMAN Basigin OS=Homo sapiens OX=9606 GN=BSG PE=1 SV=2;tr|A0A087WUV8|A0A087WUV8_HUMAN Basigin (Ok blood group) OS=Homo sapiens OX=9606 GN=BSG PE	7	4	4	4	18.8	28.991	266	28.258	0	4	0	4	0	4	0	18.8	57165000	0	57165000	242600	0	242600
P10599	P10599	Thioredoxin	TXN	sp|P10599|THIO_HUMAN Thioredoxin OS=Homo sapiens OX=9606 GN=TXN PE=1 SV=3	1	4	4	4	31.4	11.737	105	26.951	0	4	0	4	0	4	0	31.4	88788000	0	88788000	12684000	0	12684000
P27824;A0A7P0TAR9;A0A7P0T840;A0A7P0T937;A0A7P0TB65;A0A7P0T8G1;A0A7P0T9L0;A0A7P0Z484;A0A7P0Z4D6;A0A7P0Z4H2;A0A7P0TAE9;D6RAQ8;D6RGY2;A0A7P0TAN9;A0A7P0T8N1;D6RAU8;D6RFL1;D6RD16	P27824;A0A7P0TAR9;A0A7P0T840;A0A7P0T937;A0A7P0TB65;A0A7P0T8G1;A0A7P0T9L0;A0A7P0Z484;A0A7P0Z4D6;A0A7P0Z4H2;A0A7P0TAE9;D6RAQ8;D6RGY2;A0A7P0TAN9;A0A7P0T8N1;D6RAU8;D6RFL1;D6RD16	Calnexin;	CANX;	sp|P27824|CALX_HUMAN Calnexin OS=Homo sapiens OX=9606 GN=CANX PE=1 SV=2;tr|A0A7P0TAR9|A0A7P0TAR9_HUMAN Calnexin OS=Homo sapiens OX=9606 GN=CANX PE=1 SV=1;tr|A0A7P0T840|A0A7P0T840_HUMAN Calnexin OS=Homo sapiens OX=9606 GN=CANX PE=1 SV=1;tr|A0A7P0T937|A0A7P0	18	2	2	2	4.6	67.567	592	26.851	0	2	0	2	0	2	0	4.6	18025000	0	18025000	487160	0	487160
H7BXF5;A0A2R8YDB8;Q9H0E3;C9J683	H7BXF5;A0A2R8YDB8;Q9H0E3	Sin3A associated protein 130;	SAP130;	tr|H7BXF5|H7BXF5_HUMAN Sin3A associated protein 130 OS=Homo sapiens OX=9606 GN=SAP130 PE=1 SV=1;tr|A0A2R8YDB8|A0A2R8YDB8_HUMAN Sin3A associated protein 130 OS=Homo sapiens OX=9606 GN=SAP130 PE=1 SV=1;sp|Q9H0E3|SP130_HUMAN Histone deacetylase complex subuni	4	4	4	4	4.3	111.28	1056	26.811	0	4	0	4	0	4	0	4.3	41270000	0	41270000	879310	0	879310
A0A6Q8PFM0;F5GWT4;Q9H4A3	A0A6Q8PFM0;F5GWT4;Q9H4A3	WNK lysine deficient protein kinase 1 (Fragment);non-specific serine/threonine protein kinase;	WNK1;	tr|A0A6Q8PFM0|A0A6Q8PFM0_HUMAN WNK lysine deficient protein kinase 1 (Fragment) OS=Homo sapiens OX=9606 GN=WNK1 PE=1 SV=1;tr|F5GWT4|F5GWT4_HUMAN non-specific serine/threonine protein kinase OS=Homo sapiens OX=9606 GN=WNK1 PE=1 SV=1;sp|Q9H4A3|WNK1_HUMAN Ser	3	4	4	4	3.3	159	1531	26.718	0	4	0	4	0	4	0	3.3	49049000	0	49049000	1486300	0	1486300
H3BVG0;Q8N1F7;H3BVE2;H3BRD9;H3BV15;H3BNN5;H3BV11;H3BRI8;H3BM93	H3BVG0;Q8N1F7;H3BVE2;H3BRD9	Nuclear pore complex protein Nup93;	NUP93;	tr|H3BVG0|H3BVG0_HUMAN Nuclear pore complex protein Nup93 OS=Homo sapiens OX=9606 GN=NUP93 PE=1 SV=1;sp|Q8N1F7|NUP93_HUMAN Nuclear pore complex protein Nup93 OS=Homo sapiens OX=9606 GN=NUP93 PE=1 SV=2;tr|H3BVE2|H3BVE2_HUMAN Nuclear pore complex protein Nup	9	4	4	4	5.5	99.554	880	25.97	0	4	0	4	0	4	0	5.5	21217000	0	21217000	385770	0	385770
P49916;K7ERZ5;K7EQB6	P49916;K7ERZ5;K7EQB6	DNA ligase 3;DNA ligase 3 (Fragment)	LIG3	sp|P49916|DNLI3_HUMAN DNA ligase 3 OS=Homo sapiens OX=9606 GN=LIG3 PE=1 SV=2;tr|K7ERZ5|K7ERZ5_HUMAN DNA ligase 3 (Fragment) OS=Homo sapiens OX=9606 GN=LIG3 PE=1 SV=1;tr|K7EQB6|K7EQB6_HUMAN DNA ligase 3 (Fragment) OS=Homo sapiens OX=9606 GN=LIG3 PE=1 SV=1	3	4	4	4	4.7	112.91	1009	24.795	0	4	0	4	0	4	0	4.7	22619000	0	22619000	296170	0	296170
Q9BY44;C9IZE1;F8WAE5;H7C5Q3	Q9BY44;C9IZE1;F8WAE5	Eukaryotic translation initiation factor 2A;Eukaryotic translation initiation factor 2A (Fragment);	EIF2A;	sp|Q9BY44|EIF2A_HUMAN Eukaryotic translation initiation factor 2A OS=Homo sapiens OX=9606 GN=EIF2A PE=1 SV=3;tr|C9IZE1|C9IZE1_HUMAN Eukaryotic translation initiation factor 2A (Fragment) OS=Homo sapiens OX=9606 GN=EIF2A PE=1 SV=8;tr|F8WAE5|F8WAE5_HUMAN Euk	4	3	3	3	7	64.989	585	24.63	0	3	0	3	0	3	0	7	17120000	0	17120000	249810	0	249810
P33176;A0A7I2V3V4;A0A0G2JMZ6;A0A7I2V4K6;A0A7I2V581;A0A7I2V3N5;J3KNA1;A0A7I2V492;A0A6Q8PEZ8;A0A6Q8PGJ3;O60282;Q12840	P33176;A0A7I2V3V4;A0A0G2JMZ6;A0A7I2V4K6;A0A7I2V581;A0A7I2V3N5;J3KNA1;A0A7I2V492;A0A6Q8PEZ8;A0A6Q8PGJ3;O60282;Q12840	Kinesin-1 heavy chain;Kinesin-like protein;Kinesin-like protein (Fragment)	KIF5B;KIF5C;	sp|P33176|KINH_HUMAN Kinesin-1 heavy chain OS=Homo sapiens OX=9606 GN=KIF5B PE=1 SV=1;tr|A0A7I2V3V4|A0A7I2V3V4_HUMAN Kinesin-like protein OS=Homo sapiens OX=9606 GN=KIF5C PE=1 SV=1;tr|A0A0G2JMZ6|A0A0G2JMZ6_HUMAN Kinesin-like protein (Fragment) OS=Homo sapi	12	4	4	4	5.3	109.68	963	24.281	0	4	0	4	0	4	0	5.3	14016000	0	14016000	209200	0	209200
Q92804;A0A0J9YXY8;A0A0J9YYE0;A0A075B7C1	Q92804;A0A0J9YXY8;A0A0J9YYE0	TATA-binding protein-associated factor 2N;TATA-binding protein-associated factor 2N (Fragment);	TAF15;	sp|Q92804|RBP56_HUMAN TATA-binding protein-associated factor 2N OS=Homo sapiens OX=9606 GN=TAF15 PE=1 SV=1;tr|A0A0J9YXY8|A0A0J9YXY8_HUMAN TATA-binding protein-associated factor 2N (Fragment) OS=Homo sapiens OX=9606 GN=TAF15 PE=1 SV=1;tr|A0A0J9YYE0|A0A0J9YY	4	4	3	3	15.9	61.829	592	23.897	0	4	0	3	0	3	0	15.9	19743000	0	19743000	73049	0	73049
Q9Y3I0	Q9Y3I0	RNA-splicing ligase RtcB homolog	RTCB	sp|Q9Y3I0|RTCB_HUMAN RNA-splicing ligase RtcB homolog OS=Homo sapiens OX=9606 GN=RTCB PE=1 SV=1	1	3	3	3	6.1	55.21	505	23.215	0	3	0	3	0	3	0	6.1	16637000	0	16637000	573700	0	573700
P85037;E9PM37;E9PPI7;Q01167	P85037	Forkhead box protein K1	FOXK1	sp|P85037|FOXK1_HUMAN Forkhead box protein K1 OS=Homo sapiens OX=9606 GN=FOXK1 PE=1 SV=1	4	4	4	4	4.4	75.456	733	22.792	0	4	0	4	0	4	0	4.4	17800000	0	17800000	481080	0	481080
Q7Z2W4;C9J6P4;A0A7P0T8C6	Q7Z2W4;C9J6P4	Zinc finger CCCH-type antiviral protein 1;Zinc finger CCCH-type containing, antiviral 1	ZC3HAV1	sp|Q7Z2W4|ZCCHV_HUMAN Zinc finger CCCH-type antiviral protein 1 OS=Homo sapiens OX=9606 GN=ZC3HAV1 PE=1 SV=3;tr|C9J6P4|C9J6P4_HUMAN Zinc finger CCCH-type containing, antiviral 1 OS=Homo sapiens OX=9606 GN=ZC3HAV1 PE=1 SV=1	3	3	3	3	4.5	101.43	902	22.064	0	3	0	3	0	3	0	4.5	14371000	0	14371000	132020	0	132020
A0A0A0MR02;P45880;Q5JSD2;Q5JSD1	A0A0A0MR02;P45880	Voltage dependent anion channel 2 (Fragment);Voltage-dependent anion-selective channel protein 2	VDAC2	tr|A0A0A0MR02|A0A0A0MR02_HUMAN Voltage dependent anion channel 2 (Fragment) OS=Homo sapiens OX=9606 GN=VDAC2 PE=1 SV=1;sp|P45880|VDAC2_HUMAN Voltage-dependent anion-selective channel protein 2 OS=Homo sapiens OX=9606 GN=VDAC2 PE=1 SV=2	4	3	3	3	16	30.348	282	21.737	0	3	0	3	0	3	0	16	24758000	0	24758000	1019900	0	1019900
Q99986;A0A7P0TBB8;A0A7P0T824;A0A7P0TA16;A0A7P0TAA6;H0YJF7;A0A7P0TBE4;A0A7P0TAS8;A0A7P0Z3Z7;A0A7P0Z462;A0A7P0T838;H0YJJ9;A0A7P0TB15;A0A7P0T9T1;A0A7P0T952;A0A7P0TA65;A0A7P0T9I1;A0A7P0Z445;A0A7P0T977;A0A7P0T8N0;A0A7P0T9E5;H0YJ50;A0A7P0TB08;A0A7P0T814;A0A7P0T9C6;A0A7P0T925;A0A7P0TBI6;A0A7P0Z4A4;A0A7P0T8M0;A0A7P0T9B1;A0A7P0T832;A0A7P0Z4C8;A0A7P0T8Z5	Q99986;A0A7P0TBB8;A0A7P0T824;A0A7P0TA16;A0A7P0TAA6;H0YJF7;A0A7P0TBE4;A0A7P0TAS8;A0A7P0Z3Z7;A0A7P0Z462;A0A7P0T838;H0YJJ9;A0A7P0TB15;A0A7P0T9T1;A0A7P0T952;A0A7P0TA65;A0A7P0T9I1;A0A7P0Z445;A0A7P0T977;A0A7P0T8N0;A0A7P0T9E5;H0YJ50;A0A7P0TB08;A0A7P0T814;A0A7P0T9C6;A0A7P0T925;A0A7P0TBI6;A0A7P0Z4A4	Serine/threonine-protein kinase VRK1;VRK serine/threonine kinase 1;	VRK1;	sp|Q99986|VRK1_HUMAN Serine/threonine-protein kinase VRK1 OS=Homo sapiens OX=9606 GN=VRK1 PE=1 SV=1;tr|A0A7P0TBB8|A0A7P0TBB8_HUMAN VRK serine/threonine kinase 1 OS=Homo sapiens OX=9606 GN=VRK1 PE=1 SV=1;tr|A0A7P0T824|A0A7P0T824_HUMAN VRK serine/threonine k	33	3	3	3	10.9	45.476	396	21.52	0	3	0	3	0	3	0	10.9	23066000	0	23066000	668260	0	668260
A0A8I5KVB5;A0A494C1K3;P78347;A0A494C0Q7;A0A087WW90;A0A0D9SF80;A0A494C0I1;A0A494C1N8;Q86UP8;Q6EKJ0	A0A8I5KVB5;A0A494C1K3;P78347	General transcription factor IIi;	GTF2I;	tr|A0A8I5KVB5|A0A8I5KVB5_HUMAN General transcription factor IIi OS=Homo sapiens OX=9606 GN=GTF2I PE=1 SV=1;tr|A0A494C1K3|A0A494C1K3_HUMAN General transcription factor IIi OS=Homo sapiens OX=9606 GN=GTF2I PE=1 SV=1;sp|P78347|GTF2I_HUMAN General transcriptio	10	3	3	3	3.3	126.6	1118	20.456	0	3	0	3	0	3	0	3.3	10562000	0	10562000	144690	0	144690
A0A0A0MRW6;Q9H6R4	A0A0A0MRW6;Q9H6R4	Nucleolar protein 6	NOL6	tr|A0A0A0MRW6|A0A0A0MRW6_HUMAN Nucleolar protein 6 OS=Homo sapiens OX=9606 GN=NOL6 PE=1 SV=1;sp|Q9H6R4|NOL6_HUMAN Nucleolar protein 6 OS=Homo sapiens OX=9606 GN=NOL6 PE=1 SV=2	2	3	3	3	3.8	112.16	1008	20.29	0	3	0	3	0	3	0	3.8	3066400	0	3066400	55753	0	55753
O75152;E9PQ61;E9PBY7	O75152;E9PQ61	Zinc finger CCCH domain-containing protein 11A;Zinc finger CCCH-type containing 11A	ZC3H11A	sp|O75152|ZC11A_HUMAN Zinc finger CCCH domain-containing protein 11A OS=Homo sapiens OX=9606 GN=ZC3H11A PE=1 SV=3;tr|E9PQ61|E9PQ61_HUMAN Zinc finger CCCH-type containing 11A OS=Homo sapiens OX=9606 GN=ZC3H11A PE=1 SV=1	3	3	3	3	4.8	89.13	810	20.036	0	3	0	3	0	3	0	4.8	11601000	0	11601000	214830	0	214830
O43684;J3QT28;J3QSX4	O43684;J3QT28	Mitotic checkpoint protein BUB3;BUB3 mitotic checkpoint protein (Fragment)	BUB3	sp|O43684|BUB3_HUMAN Mitotic checkpoint protein BUB3 OS=Homo sapiens OX=9606 GN=BUB3 PE=1 SV=1;tr|J3QT28|J3QT28_HUMAN BUB3 mitotic checkpoint protein (Fragment) OS=Homo sapiens OX=9606 GN=BUB3 PE=1 SV=1	3	3	3	3	13.4	37.154	328	19.853	0	3	0	3	0	3	0	13.4	19148000	0	19148000	781940	0	781940
H3BU82;F8VZ44;Q9NRG9	H3BU82;F8VZ44;Q9NRG9	Aladin WD repeat nucleoporin (Fragment);Aladin WD repeat nucleoporin;Aladin	AAAS;	tr|H3BU82|H3BU82_HUMAN Aladin WD repeat nucleoporin (Fragment) OS=Homo sapiens OX=9606 GN=AAAS PE=1 SV=1;tr|F8VZ44|F8VZ44_HUMAN Aladin WD repeat nucleoporin OS=Homo sapiens OX=9606 GN=AAAS PE=1 SV=1;sp|Q9NRG9|AAAS_HUMAN Aladin OS=Homo sapiens OX=9606 GN=AA	3	3	3	3	9.8	38.518	358	19.842	0	3	0	3	0	3	0	9.8	18301000	0	18301000	831870	0	831870
Q13740;F5GXJ9	Q13740;F5GXJ9	CD166 antigen;Activated leukocyte cell adhesion molecule	ALCAM	sp|Q13740|CD166_HUMAN CD166 antigen OS=Homo sapiens OX=9606 GN=ALCAM PE=1 SV=2;tr|F5GXJ9|F5GXJ9_HUMAN Activated leukocyte cell adhesion molecule OS=Homo sapiens OX=9606 GN=ALCAM PE=1 SV=1	2	3	3	3	6.3	65.102	583	19.571	0	3	0	3	0	3	0	6.3	32790000	0	32790000	307310	0	307310
P20020;P23634;A0A804HKZ0;Q16720	P20020;P23634	Plasma membrane calcium-transporting ATPase 1;Plasma membrane calcium-transporting ATPase 4	ATP2B1;ATP2B4	sp|P20020|AT2B1_HUMAN Plasma membrane calcium-transporting ATPase 1 OS=Homo sapiens OX=9606 GN=ATP2B1 PE=1 SV=4;sp|P23634|AT2B4_HUMAN Plasma membrane calcium-transporting ATPase 4 OS=Homo sapiens OX=9606 GN=ATP2B4 PE=1 SV=2	4	3	3	3	3	134.68	1220	19.259	0	3	0	3	0	3	0	3	5224200	0	5224200	80372	0	80372
Q92560;F8W6N3;H0Y8E8	Q92560;F8W6N3	Ubiquitin carboxyl-terminal hydrolase BAP1;Ubiquitin carboxyl-terminal hydrolase	BAP1	sp|Q92560|BAP1_HUMAN Ubiquitin carboxyl-terminal hydrolase BAP1 OS=Homo sapiens OX=9606 GN=BAP1 PE=1 SV=2;tr|F8W6N3|F8W6N3_HUMAN Ubiquitin carboxyl-terminal hydrolase OS=Homo sapiens OX=9606 GN=BAP1 PE=1 SV=1	3	3	3	3	4.9	80.361	729	19.201	0	3	0	3	0	3	0	4.9	18274000	0	18274000	142710	0	142710
O95793;Q5JW30;Q5JW28	O95793;Q5JW30	Double-stranded RNA-binding protein Staufen homolog 1;Staufen double-stranded RNA binding protein 1	STAU1	sp|O95793|STAU1_HUMAN Double-stranded RNA-binding protein Staufen homolog 1 OS=Homo sapiens OX=9606 GN=STAU1 PE=1 SV=2;tr|Q5JW30|Q5JW30_HUMAN Staufen double-stranded RNA binding protein 1 OS=Homo sapiens OX=9606 GN=STAU1 PE=1 SV=1	3	3	3	3	6.9	63.182	577	19.178	0	3	0	3	0	3	0	6.9	10710000	0	10710000	184460	0	184460
Q00577;A0A494C0H6	Q00577	Transcriptional activator protein Pur-alpha	PURA	sp|Q00577|PURA_HUMAN Transcriptional activator protein Pur-alpha OS=Homo sapiens OX=9606 GN=PURA PE=1 SV=2	2	3	3	2	12.1	34.91	322	19.086	0	3	0	3	0	2	0	12.1	5546100	0	5546100	396150	0	396150
Q14152	Q14152	Eukaryotic translation initiation factor 3 subunit A	EIF3A	sp|Q14152|EIF3A_HUMAN Eukaryotic translation initiation factor 3 subunit A OS=Homo sapiens OX=9606 GN=EIF3A PE=1 SV=1	1	3	3	3	2.1	166.57	1382	18.826	0	3	0	3	0	3	0	2.1	27801000	0	27801000	305500	0	305500
Q99959;A0A8V8TQD7;A0A087WXY2	Q99959;A0A8V8TQD7	Plakophilin-2;Plakophilin 2 (Fragment)	PKP2	sp|Q99959|PKP2_HUMAN Plakophilin-2 OS=Homo sapiens OX=9606 GN=PKP2 PE=1 SV=2;tr|A0A8V8TQD7|A0A8V8TQD7_HUMAN Plakophilin 2 (Fragment) OS=Homo sapiens OX=9606 GN=PKP2 PE=1 SV=1	3	3	3	3	4.2	97.414	881	18.661	0	3	0	3	0	3	0	4.2	13494000	0	13494000	155270	0	155270
J3QR07;Q96MU7	J3QR07;Q96MU7	YTH domain containing 1;YTH domain-containing protein 1	YTHDC1	tr|J3QR07|J3QR07_HUMAN YTH domain containing 1 OS=Homo sapiens OX=9606 GN=YTHDC1 PE=1 SV=1;sp|Q96MU7|YTDC1_HUMAN YTH domain-containing protein 1 OS=Homo sapiens OX=9606 GN=YTHDC1 PE=1 SV=3	2	3	3	3	4.2	85.586	735	18.44	0	3	0	3	0	3	0	4.2	18222000	0	18222000	506170	0	506170
O75643;A0A494C1A5	O75643	U5 small nuclear ribonucleoprotein 200 kDa helicase	SNRNP200	sp|O75643|U520_HUMAN U5 small nuclear ribonucleoprotein 200 kDa helicase OS=Homo sapiens OX=9606 GN=SNRNP200 PE=1 SV=2	2	3	3	3	1.6	244.5	2136	18.115	0	3	0	3	0	3	0	1.6	9423400	0	9423400	73050	0	73050
A0A494C1T2;A0A8V8TL50;V9GZ78;A0A8V8TMA4;A0A8V8TKT4;V9GYY3;F5H2F4;P11586;A0A8V8TKR5;A0A8V8TKS0;A0A8V8TMA9;A0A8V8TL46	A0A494C1T2;A0A8V8TL50;V9GZ78;A0A8V8TMA4;A0A8V8TKT4;V9GYY3;F5H2F4;P11586;A0A8V8TKR5;A0A8V8TKS0	C-1-tetrahydrofolate synthase, cytoplasmic (Fragment);C-1-tetrahydrofolate synthase, cytoplasmic;	MTHFD1;	tr|A0A494C1T2|A0A494C1T2_HUMAN C-1-tetrahydrofolate synthase, cytoplasmic (Fragment) OS=Homo sapiens OX=9606 GN=MTHFD1 PE=1 SV=1;tr|A0A8V8TL50|A0A8V8TL50_HUMAN C-1-tetrahydrofolate synthase, cytoplasmic OS=Homo sapiens OX=9606 GN=MTHFD1 PE=1 SV=1;tr|V9GZ78	12	3	3	3	5.6	69.704	644	17.996	0	3	0	3	0	3	0	5.6	10841000	0	10841000	309750	0	309750
F8WD59;C9J9K3;A0A8V8TMX1;A0A8I5KQE6;A0A0C4DG17;A0A8V8TLA4;P08865	F8WD59;C9J9K3;A0A8V8TMX1;A0A8I5KQE6;A0A0C4DG17;A0A8V8TLA4;P08865	Ribosomal protein SA (Fragment);40S ribosomal protein SA (Fragment);Ribosomal protein SA	RPSA;	tr|F8WD59|F8WD59_HUMAN Ribosomal protein SA (Fragment) OS=Homo sapiens OX=9606 GN=RPSA PE=1 SV=2;tr|C9J9K3|C9J9K3_HUMAN 40S ribosomal protein SA (Fragment) OS=Homo sapiens OX=9606 GN=RPSA PE=1 SV=8;tr|A0A8V8TMX1|A0A8V8TMX1_HUMAN Ribosomal protein SA OS=Hom	7	1	1	1	14.7	12.647	116	17.426	0	1	0	1	0	1	0	14.7	4093700	0	4093700	511710	0	511710
C9J2Z4;C9JC03;A0A024R571;Q9H4M9;C9JDQ8;Q9NZN3	C9J2Z4;C9JC03;A0A024R571;Q9H4M9;C9JDQ8	EH domain containing 1 (Fragment);EH domain containing 1	EHD1;	tr|C9J2Z4|C9J2Z4_HUMAN EH domain containing 1 (Fragment) OS=Homo sapiens OX=9606 GN=EHD1 PE=1 SV=1;tr|C9JC03|C9JC03_HUMAN EH domain containing 1 (Fragment) OS=Homo sapiens OX=9606 GN=EHD1 PE=1 SV=1;tr|A0A024R571|A0A024R571_HUMAN EH domain containing 1 OS=H	6	3	3	3	10.8	34.721	306	17.418	0	3	0	3	0	3	0	10.8	10320000	0	10320000	543160	0	543160
Q9UG63;C9JHK9;C9JZV3	Q9UG63	ATP-binding cassette sub-family F member 2	ABCF2	sp|Q9UG63|ABCF2_HUMAN ATP-binding cassette sub-family F member 2 OS=Homo sapiens OX=9606 GN=ABCF2 PE=1 SV=2	3	3	3	3	5.8	71.289	623	17.339	0	3	0	3	0	3	0	5.8	24046000	0	24046000	667930	0	667930
P04844;Q5JYR4;Q5JYR7	P04844	Dolichyl-diphosphooligosaccharide--protein glycosyltransferase subunit 2	RPN2	sp|P04844|RPN2_HUMAN Dolichyl-diphosphooligosaccharide--protein glycosyltransferase subunit 2 OS=Homo sapiens OX=9606 GN=RPN2 PE=1 SV=3	3	3	3	3	5.4	69.283	631	17.172	0	3	0	3	0	3	0	5.4	8309400	0	8309400	186490	0	186490
A0A7P0TB44;H7C1Q6;A0A7P0TB24;A0A7P0T9J6;Q9NXE4;H7C235;H7C0W5;H7C2E2;H7C2J2	A0A7P0TB44;H7C1Q6;A0A7P0TB24;A0A7P0T9J6;Q9NXE4;H7C235;H7C0W5	Sphingomyelin phosphodiesterase 4;Sphingomyelin phosphodiesterase 4 (Fragment);	SMPD4;	tr|A0A7P0TB44|A0A7P0TB44_HUMAN Sphingomyelin phosphodiesterase 4 OS=Homo sapiens OX=9606 GN=SMPD4 PE=1 SV=1;tr|H7C1Q6|H7C1Q6_HUMAN Sphingomyelin phosphodiesterase 4 (Fragment) OS=Homo sapiens OX=9606 GN=SMPD4 PE=1 SV=1;tr|A0A7P0TB24|A0A7P0TB24_HUMAN Sphing	9	3	3	3	5.8	48.274	428	17.149	0	3	0	3	0	3	0	5.8	13328000	0	13328000	493640	0	493640
Q92621;U3KQ47;U3KQ97	Q92621	Nuclear pore complex protein Nup205	NUP205	sp|Q92621|NU205_HUMAN Nuclear pore complex protein Nup205 OS=Homo sapiens OX=9606 GN=NUP205 PE=1 SV=3	3	3	3	3	1.9	227.92	2012	17.139	0	3	0	3	0	3	0	1.9	6193300	0	6193300	56819	0	56819
A0A0A0MSM0;Q92598;D6RJ96;E9PDE8;O95757	A0A0A0MSM0;Q92598;D6RJ96;E9PDE8;O95757	Heat shock protein family H (Hsp110) member 1;Heat shock protein 105 kDa;	HSPH1;	tr|A0A0A0MSM0|A0A0A0MSM0_HUMAN Heat shock protein family H (Hsp110) member 1 OS=Homo sapiens OX=9606 GN=HSPH1 PE=1 SV=1;sp|Q92598|HS105_HUMAN Heat shock protein 105 kDa OS=Homo sapiens OX=9606 GN=HSPH1 PE=1 SV=1;tr|D6RJ96|D6RJ96_HUMAN Heat shock protein fa	5	2	2	2	3.7	88.841	782	17.017	0	2	0	2	0	2	0	3.7	8138500	0	8138500	159580	0	159580
P55060	P55060	Exportin-2	CSE1L	sp|P55060|XPO2_HUMAN Exportin-2 OS=Homo sapiens OX=9606 GN=CSE1L PE=1 SV=3	1	3	3	3	2.8	110.42	971	16.7	0	3	0	3	0	3	0	2.8	5329900	0	5329900	95176	0	95176
Q9Y608;C9JSU1	Q9Y608;C9JSU1	Leucine-rich repeat flightless-interacting protein 2;LRR binding FLII interacting protein 2 (Fragment)	LRRFIP2	sp|Q9Y608|LRRF2_HUMAN Leucine-rich repeat flightless-interacting protein 2 OS=Homo sapiens OX=9606 GN=LRRFIP2 PE=1 SV=1;tr|C9JSU1|C9JSU1_HUMAN LRR binding FLII interacting protein 2 (Fragment) OS=Homo sapiens OX=9606 GN=LRRFIP2 PE=1 SV=1	2	2	2	2	4	82.17	721	15.436	0	2	0	2	0	2	0	4	4398800	0	4398800	95627	0	95627
A0A7I2V5X8;A0A7I2V421;A0A7I2V4J3;A0A087WZ71;A0A7I2YQ77;A0A7I2V430;A0A7I2V2M5;A0A7I2V4F0;Q92499;A0A087X2G1	A0A7I2V5X8;A0A7I2V421;A0A7I2V4J3;A0A087WZ71;A0A7I2YQ77;A0A7I2V430;A0A7I2V2M5;A0A7I2V4F0;Q92499;A0A087X2G1	RNA helicase;ATP-dependent RNA helicase	DDX1;	tr|A0A7I2V5X8|A0A7I2V5X8_HUMAN RNA helicase OS=Homo sapiens OX=9606 GN=DDX1 PE=1 SV=1;tr|A0A7I2V421|A0A7I2V421_HUMAN RNA helicase OS=Homo sapiens OX=9606 GN=DDX1 PE=1 SV=1;tr|A0A7I2V4J3|A0A7I2V4J3_HUMAN ATP-dependent RNA helicase OS=Homo sapiens OX=9606 GN	10	2	2	2	6.6	35.174	319	15.201	0	2	0	2	0	2	0	6.6	10043000	0	10043000	502140	0	502140
H0Y653;H0YDU4;A0A494C128;O00567	H0Y653;H0YDU4;A0A494C128;O00567	NOP56 ribonucleoprotein (Fragment);	NOP56;	tr|H0Y653|H0Y653_HUMAN NOP56 ribonucleoprotein (Fragment) OS=Homo sapiens OX=9606 GN=NOP56 PE=1 SV=1;tr|H0YDU4|H0YDU4_HUMAN NOP56 ribonucleoprotein (Fragment) OS=Homo sapiens OX=9606 GN=NOP56 PE=1 SV=1;tr|A0A494C128|A0A494C128_HUMAN NOP56 ribonucleoprotein	4	2	2	2	12.8	24.144	219	14.911	0	2	0	2	0	2	0	12.8	9059200	0	9059200	696860	0	696860
M0QYI8;M0QYZ0;A0A0A0MRA5;B7Z4B8;Q9BUJ2;M0R203;M0QYM5;M0QZV6;M0R0K8;M0R3F1	M0QYI8;M0QYZ0;A0A0A0MRA5;B7Z4B8;Q9BUJ2;M0R203;M0QYM5;M0QZV6;M0R0K8;M0R3F1	Heterogeneous nuclear ribonucleoprotein U like 1 (Fragment)	HNRNPUL1	tr|M0QYI8|M0QYI8_HUMAN Heterogeneous nuclear ribonucleoprotein U like 1 (Fragment) OS=Homo sapiens OX=9606 GN=HNRNPUL1 PE=1 SV=1;tr|M0QYZ0|M0QYZ0_HUMAN Heterogeneous nuclear ribonucleoprotein U like 1 (Fragment) OS=Homo sapiens OX=9606 GN=HNRNPUL1 PE=1 SV=	10	2	2	2	18.6	19.645	172	14.497	0	2	0	2	0	2	0	18.6	15664000	0	15664000	1424000	0	1424000
Q8NFH5;C9IYQ7;F8WCF5;F8WEL4	Q8NFH5;C9IYQ7;F8WCF5;F8WEL4	Nucleoporin NUP35;Nucleoporin 35 (Fragment);Nucleoporin 35;	NUP35;	sp|Q8NFH5|NUP35_HUMAN Nucleoporin NUP35 OS=Homo sapiens OX=9606 GN=NUP35 PE=1 SV=1;tr|C9IYQ7|C9IYQ7_HUMAN Nucleoporin 35 (Fragment) OS=Homo sapiens OX=9606 GN=NUP35 PE=1 SV=1;tr|F8WCF5|F8WCF5_HUMAN Nucleoporin 35 OS=Homo sapiens OX=9606 GN=NUP35 PE=1 SV=1;	4	2	2	2	9.8	34.773	326	14.421	0	2	0	2	0	2	0	9.8	9386600	0	9386600	625770	0	625770
F2Z2S1;C9JKE4;F8VZ02;F8VT91;C9JGM8;C9JW67;F8W6C2;Q9NUQ6;C9IZC3;C9J8M7;B8ZZZ7	F2Z2S1;C9JKE4;F8VZ02;F8VT91;C9JGM8;C9JW67;F8W6C2;Q9NUQ6;C9IZC3;C9J8M7;B8ZZZ7	Spermatogenesis associated serine rich 2 like (Fragment);	SPATS2L;	tr|F2Z2S1|F2Z2S1_HUMAN Spermatogenesis associated serine rich 2 like (Fragment) OS=Homo sapiens OX=9606 GN=SPATS2L PE=1 SV=9;tr|C9JKE4|C9JKE4_HUMAN Spermatogenesis associated serine rich 2 like (Fragment) OS=Homo sapiens OX=9606 GN=SPATS2L PE=1 SV=1;tr|F8V	11	2	2	2	23	15.591	139	14.387	0	2	0	2	0	2	0	23	20012000	0	20012000	804650	0	804650
A0A494C001;A0A499FJY3;A0A087WWP4;Q96T37	A0A494C001;A0A499FJY3;A0A087WWP4;Q96T37	RNA binding motif protein 15;	RBM15;	tr|A0A494C001|A0A494C001_HUMAN RNA binding motif protein 15 OS=Homo sapiens OX=9606 GN=RBM15 PE=1 SV=2;tr|A0A499FJY3|A0A499FJY3_HUMAN RNA binding motif protein 15 OS=Homo sapiens OX=9606 GN=RBM15 PE=1 SV=1;tr|A0A087WWP4|A0A087WWP4_HUMAN RNA binding motif p	4	2	2	2	3.1	98.013	896	13.946	0	2	0	2	0	2	0	3.1	12241000	0	12241000	84141	0	84141
H3BPG5;H3BV80;H3BMS0;H3BMM9;H3BTC0;Q15287	H3BPG5;H3BV80;H3BMS0;H3BMM9;H3BTC0;Q15287	RNA-binding protein with serine-rich domain 1;	RNPS1;	tr|H3BPG5|H3BPG5_HUMAN RNA-binding protein with serine-rich domain 1 OS=Homo sapiens OX=9606 GN=RNPS1 PE=1 SV=1;tr|H3BV80|H3BV80_HUMAN RNA-binding protein with serine-rich domain 1 OS=Homo sapiens OX=9606 GN=RNPS1 PE=1 SV=2;tr|H3BMS0|H3BMS0_HUMAN RNA-bindi	6	2	2	2	18	15.108	128	13.804	0	2	0	2	0	2	0	18	27438000	0	27438000	3919700	0	3919700
H7BXY3;Q7L2E3	H7BXY3;Q7L2E3	RNA helicase;ATP-dependent RNA helicase DHX30	DHX30	tr|H7BXY3|H7BXY3_HUMAN RNA helicase OS=Homo sapiens OX=9606 GN=DHX30 PE=1 SV=1;sp|Q7L2E3|DHX30_HUMAN ATP-dependent RNA helicase DHX30 OS=Homo sapiens OX=9606 GN=DHX30 PE=1 SV=1	2	2	2	2	2.2	130.55	1166	13.723	0	2	0	2	0	2	0	2.2	3398700	0	3398700	40948	0	40948
Q9Y2X3;H7BZ72	Q9Y2X3;H7BZ72	Nucleolar protein 58;NOP58 ribonucleoprotein (Fragment)	NOP58	sp|Q9Y2X3|NOP58_HUMAN Nucleolar protein 58 OS=Homo sapiens OX=9606 GN=NOP58 PE=1 SV=1;tr|H7BZ72|H7BZ72_HUMAN NOP58 ribonucleoprotein (Fragment) OS=Homo sapiens OX=9606 GN=NOP58 PE=1 SV=1	2	2	2	2	5.1	59.578	529	13.631	0	2	0	2	0	2	0	5.1	11358000	0	11358000	391670	0	391670
Q00341;A0A024R4E5;C9J739;H0Y394;H7C0A4;C9JIZ1;C9J5E5;C9JZI8;C9JES8;C9JHZ8;C9JHS9;C9JHS7;C9JT62;C9JHN6;C9JEJ8;C9JBS3;C9JQ82;C9JMQ6;C9JK79	Q00341;A0A024R4E5;C9J739;H0Y394;H7C0A4;C9JIZ1;C9J5E5;C9JZI8;C9JES8;C9JHZ8;C9JHS9;C9JHS7;C9JT62;C9JHN6;C9JEJ8;C9JBS3;C9JQ82;C9JMQ6;C9JK79	Vigilin;High density lipoprotein binding protein;	HDLBP;	sp|Q00341|VIGLN_HUMAN Vigilin OS=Homo sapiens OX=9606 GN=HDLBP PE=1 SV=2;tr|A0A024R4E5|A0A024R4E5_HUMAN High density lipoprotein binding protein OS=Homo sapiens OX=9606 GN=HDLBP PE=1 SV=1;tr|C9J739|C9J739_HUMAN High density lipoprotein binding protein (Fra	19	2	2	2	2.1	141.45	1268	13.631	0	2	0	2	0	2	0	2.1	6727000	0	6727000	84087	0	84087
Q13838;O00148;Q5STU3;A0A0G2JJZ9;A0A140T9X3;F6UJC5;F6WLT2;K7EQN7;A0A140TA18;A0A140T9L4;A0A140T973;A0A0A0MT12;F6S4E6;A0A140T996;H0Y400;A0A140T9X9;A0A140T9K1;F6TRA5	Q13838;O00148;Q5STU3;A0A0G2JJZ9;A0A140T9X3;F6UJC5;F6WLT2;K7EQN7;A0A140TA18;A0A140T9L4;A0A140T973;A0A0A0MT12;F6S4E6;A0A140T996;H0Y400;A0A140T9X9;A0A140T9K1;F6TRA5	Spliceosome RNA helicase DDX39B;ATP-dependent RNA helicase DDX39A;RNA helicase	DDX39B;DDX39A;	sp|Q13838|DX39B_HUMAN Spliceosome RNA helicase DDX39B OS=Homo sapiens OX=9606 GN=DDX39B PE=1 SV=1;sp|O00148|DX39A_HUMAN ATP-dependent RNA helicase DDX39A OS=Homo sapiens OX=9606 GN=DDX39A PE=1 SV=2;tr|Q5STU3|Q5STU3_HUMAN RNA helicase OS=Homo sapiens OX=960	18	2	2	2	4	48.991	428	13.437	0	2	0	2	0	2	0	4	14283000	0	14283000	595130	0	595130
P63244;D6REE5;D6R9L0;D6RAC2;D6RFX4;D6R9Z1;D6RHH4;H0Y8W2;J3KPE3;H0YAM7;D6RGK8;D6R909;D6RFZ9;D6RBD0;E9PD14;D6RAU2;H0Y8R5;H0YAF8	P63244;D6REE5;D6R9L0;D6RAC2;D6RFX4;D6R9Z1;D6RHH4;H0Y8W2;J3KPE3;H0YAM7;D6RGK8;D6R909;D6RFZ9;D6RBD0;E9PD14;D6RAU2;H0Y8R5;H0YAF8	Receptor of activated protein C kinase 1;Receptor for activated C kinase 1 (Fragment);	RACK1;	sp|P63244|RACK1_HUMAN Receptor of activated protein C kinase 1 OS=Homo sapiens OX=9606 GN=RACK1 PE=1 SV=3;tr|D6REE5|D6REE5_HUMAN Receptor for activated C kinase 1 (Fragment) OS=Homo sapiens OX=9606 GN=RACK1 PE=1 SV=1;tr|D6R9L0|D6R9L0_HUMAN Receptor for act	18	2	2	2	7.3	35.076	317	13.277	0	2	0	2	0	2	0	7.3	14640000	0	14640000	665430	0	665430
A0A7P0TAL9;A0A7P0TBA9;P19525;A0A7P0Z4M0	A0A7P0TAL9;A0A7P0TBA9;P19525;A0A7P0Z4M0	Eukaryotic translation initiation factor 2 alpha kinase 2	EIF2AK2;	tr|A0A7P0TAL9|A0A7P0TAL9_HUMAN Eukaryotic translation initiation factor 2 alpha kinase 2 OS=Homo sapiens OX=9606 GN=EIF2AK2 PE=1 SV=1;tr|A0A7P0TBA9|A0A7P0TBA9_HUMAN Eukaryotic translation initiation factor 2 alpha kinase 2 OS=Homo sapiens OX=9606 GN=EIF2AK	4	2	2	2	4.9	56.247	494	13.243	0	2	0	2	0	2	0	4.9	21629000	0	21629000	334840	0	334840
P04899;A0A1W2PRE1;Q5JWD1;Q5JWE9;H0Y7E8;A0A590UJS2;A0A1W2PQK2;A0A3B3IUA8;A0A7I2V5R6;A0A087WZE5;A0A6Q8PGR1;A0A1W2PRJ7;A0A087WTB6;A0A1W2PS82;A2A2R6;P11488;P63096;P09471;P08754;A8MTJ3;P38405;P63092;Q5JWF2;P19087	P04899;A0A1W2PRE1;Q5JWD1;Q5JWE9;H0Y7E8;A0A590UJS2;A0A1W2PQK2;A0A3B3IUA8;A0A7I2V5R6;A0A087WZE5;A0A6Q8PGR1;A0A1W2PRJ7;A0A087WTB6;A0A1W2PS82;A2A2R6;P11488;P63096;P09471;P08754;A8MTJ3;P38405;P63092;Q5JWF2;P19087	Guanine nucleotide-binding protein G(i) subunit alpha-2;G protein subunit alpha o1;	GNAI2;GNAO1;	sp|P04899|GNAI2_HUMAN Guanine nucleotide-binding protein G(i) subunit alpha-2 OS=Homo sapiens OX=9606 GN=GNAI2 PE=1 SV=3;tr|A0A1W2PRE1|A0A1W2PRE1_HUMAN G protein subunit alpha o1 OS=Homo sapiens OX=9606 GN=GNAO1 PE=1 SV=1;tr|Q5JWD1|Q5JWD1_HUMAN GNAS comple	24	2	2	2	7	40.45	355	13.112	0	2	0	2	0	2	0	7	25709000	0	25709000	1285500	0	1285500
A0A2R8YFH5;Q15437;Q5QPE1;Q5QPE2	A0A2R8YFH5;Q15437;Q5QPE1;Q5QPE2	Protein transport protein SEC23;Protein transport protein Sec23B;	SEC23B;	tr|A0A2R8YFH5|A0A2R8YFH5_HUMAN Protein transport protein SEC23 OS=Homo sapiens OX=9606 GN=SEC23B PE=1 SV=1;sp|Q15437|SC23B_HUMAN Protein transport protein Sec23B OS=Homo sapiens OX=9606 GN=SEC23B PE=1 SV=2;tr|Q5QPE1|Q5QPE1_HUMAN Protein transport protein S	4	2	2	1	3.1	84.472	749	13.035	0	2	0	2	0	1	0	3.1	13532000	0	13532000	346980	0	346980
A0A8C8MQ70;A0A8C8KGQ8;Q5T6F2	A0A8C8MQ70;A0A8C8KGQ8;Q5T6F2	Ubiquitin associated protein 2;	UBAP2;	tr|A0A8C8MQ70|A0A8C8MQ70_HUMAN Ubiquitin associated protein 2 OS=Homo sapiens OX=9606 GN=UBAP2 PE=1 SV=1;tr|A0A8C8KGQ8|A0A8C8KGQ8_HUMAN Ubiquitin associated protein 2 OS=Homo sapiens OX=9606 GN=UBAP2 PE=1 SV=1;sp|Q5T6F2|UBAP2_HUMAN Ubiquitin-associated pro	3	2	2	2	2.6	111.69	1066	12.935	0	2	0	2	0	2	0	2.6	9108800	0	9108800	276020	0	276020
X6R8F3;P80188	X6R8F3;P80188	Lipocalin 2;Neutrophil gelatinase-associated lipocalin	LCN2	tr|X6R8F3|X6R8F3_HUMAN Lipocalin 2 OS=Homo sapiens OX=9606 GN=LCN2 PE=1 SV=1;sp|P80188|NGAL_HUMAN Neutrophil gelatinase-associated lipocalin OS=Homo sapiens OX=9606 GN=LCN2 PE=1 SV=2	2	2	2	2	13	22.788	200	12.906	0	2	0	2	0	2	0	13	23006000	0	23006000	2091500	0	2091500
I3L3C5;Q9UQB8;I3L0M4;I3L3J7;I3L327;I3L4C2	I3L3C5;Q9UQB8;I3L0M4;I3L3J7;I3L327;I3L4C2	BAR/IMD domain containing adaptor protein 2;Brain-specific angiogenesis inhibitor 1-associated protein 2;	BAIAP2;	tr|I3L3C5|I3L3C5_HUMAN BAR/IMD domain containing adaptor protein 2 OS=Homo sapiens OX=9606 GN=BAIAP2 PE=1 SV=1;sp|Q9UQB8|BAIP2_HUMAN Brain-specific angiogenesis inhibitor 1-associated protein 2 OS=Homo sapiens OX=9606 GN=BAIAP2 PE=1 SV=1;tr|I3L0M4|I3L0M4_H	6	2	2	2	19.8	11.907	106	12.584	0	2	0	2	0	2	0	19.8	5615800	0	5615800	623970	0	623970
A0A7P0Z4C6;A0A7P0TAQ1;A0A7P0T8Q5;A0A7P0T8A3;C9JUP7;A0A7P0TAW3;A0A7I2V540;P55072;A0A7P0TAY0;A0A7I2V2Y2	A0A7P0Z4C6;A0A7P0TAQ1;A0A7P0T8Q5;A0A7P0T8A3;C9JUP7;A0A7P0TAW3;A0A7I2V540;P55072;A0A7P0TAY0;A0A7I2V2Y2	Transitional endoplasmic reticulum ATPase;	VCP;	tr|A0A7P0Z4C6|A0A7P0Z4C6_HUMAN Transitional endoplasmic reticulum ATPase OS=Homo sapiens OX=9606 GN=VCP PE=1 SV=1;tr|A0A7P0TAQ1|A0A7P0TAQ1_HUMAN Transitional endoplasmic reticulum ATPase OS=Homo sapiens OX=9606 GN=VCP PE=1 SV=1;tr|A0A7P0T8Q5|A0A7P0T8Q5_HUM	10	2	2	2	3.6	76.917	694	12.451	0	2	0	2	0	2	0	3.6	7045500	0	7045500	171840	0	171840
J3KSR8;J3KTL2;Q07955	J3KSR8;J3KTL2;Q07955	Serine and arginine rich splicing factor 1 (Fragment);Serine/arginine-rich splicing factor 1;	SRSF1;	tr|J3KSR8|J3KSR8_HUMAN Serine and arginine rich splicing factor 1 (Fragment) OS=Homo sapiens OX=9606 GN=SRSF1 PE=1 SV=1;tr|J3KTL2|J3KTL2_HUMAN Serine/arginine-rich splicing factor 1 OS=Homo sapiens OX=9606 GN=SRSF1 PE=1 SV=1;sp|Q07955|SRSF1_HUMAN Serine/ar	3	2	2	2	15.4	16.34	143	12.397	0	2	0	2	0	2	0	15.4	11136000	0	11136000	1590800	0	1590800
J3KTB5;J3QS69;J3KT12;P60842;J3QKZ9;J3QLN6;J3KS25;J3QR64;J3KSZ0;J3QL43;J3KTN0	J3KTB5;J3QS69;J3KT12;P60842;J3QKZ9;J3QLN6;J3KS25;J3QR64;J3KSZ0;J3QL43	ATP-dependent RNA helicase (Fragment);	EIF4A1;	tr|J3KTB5|J3KTB5_HUMAN ATP-dependent RNA helicase (Fragment) OS=Homo sapiens OX=9606 GN=EIF4A1 PE=1 SV=1;tr|J3QS69|J3QS69_HUMAN ATP-dependent RNA helicase (Fragment) OS=Homo sapiens OX=9606 GN=EIF4A1 PE=1 SV=1;tr|J3KT12|J3KT12_HUMAN ATP-dependent RNA helic	11	3	2	2	16	29.081	257	12.386	0	3	0	2	0	2	0	16	7805600	0	7805600	459150	0	459150
E9PJN6;E9PMU0;Q9H0A0	E9PJN6;E9PMU0;Q9H0A0	N-acetyltransferase 10 (Fragment);N-acetyltransferase 10;RNA cytidine acetyltransferase	NAT10;	tr|E9PJN6|E9PJN6_HUMAN N-acetyltransferase 10 (Fragment) OS=Homo sapiens OX=9606 GN=NAT10 PE=1 SV=8;tr|E9PMU0|E9PMU0_HUMAN N-acetyltransferase 10 OS=Homo sapiens OX=9606 GN=NAT10 PE=1 SV=1;sp|Q9H0A0|NAT10_HUMAN RNA cytidine acetyltransferase OS=Homo sapien	3	2	2	2	13.1	16.729	145	12.355	0	2	0	2	0	2	0	13.1	8555800	0	8555800	855580	0	855580
Q92522	Q92522	Histone H1.10	H1-10	sp|Q92522|H1X_HUMAN Histone H1.10 OS=Homo sapiens OX=9606 GN=H1-10 PE=1 SV=1	1	2	2	2	10.3	22.487	213	12.321	0	2	0	2	0	2	0	10.3	9448900	0	9448900	787410	0	787410
Q99613;B5ME19	Q99613;B5ME19	Eukaryotic translation initiation factor 3 subunit C;Eukaryotic translation initiation factor 3 subunit C-like protein	EIF3C;EIF3CL	sp|Q99613|EIF3C_HUMAN Eukaryotic translation initiation factor 3 subunit C OS=Homo sapiens OX=9606 GN=EIF3C PE=1 SV=1;sp|B5ME19|EIFCL_HUMAN Eukaryotic translation initiation factor 3 subunit C-like protein OS=Homo sapiens OX=9606 GN=EIF3CL PE=1 SV=1	2	2	2	2	3.3	105.34	913	12.288	0	2	0	2	0	2	0	3.3	6493000	0	6493000	59839	0	59839
A0A3B3ISC6;A0A3B3IT15;A0A3B3IS84;P53621;A0A3B3IU78;A0A3B3ISK1;A0A3B3ITV3;A0A3B3IU89	A0A3B3ISC6;A0A3B3IT15;A0A3B3IS84;P53621;A0A3B3IU78;A0A3B3ISK1;A0A3B3ITV3;A0A3B3IU89	COPI coat complex subunit alpha (Fragment);Coatomer subunit alpha;	COPA;	tr|A0A3B3ISC6|A0A3B3ISC6_HUMAN COPI coat complex subunit alpha (Fragment) OS=Homo sapiens OX=9606 GN=COPA PE=1 SV=1;tr|A0A3B3IT15|A0A3B3IT15_HUMAN Coatomer subunit alpha OS=Homo sapiens OX=9606 GN=COPA PE=1 SV=1;tr|A0A3B3IS84|A0A3B3IS84_HUMAN Coatomer subu	8	2	2	2	2.5	114.87	1024	12.287	0	2	0	2	0	2	0	2.5	8287700	0	8287700	127500	0	127500
Q14694;H3BQC6	Q14694;H3BQC6	Ubiquitin carboxyl-terminal hydrolase 10;Ubiquitin specific peptidase 10 (Fragment)	USP10	sp|Q14694|UBP10_HUMAN Ubiquitin carboxyl-terminal hydrolase 10 OS=Homo sapiens OX=9606 GN=USP10 PE=1 SV=2;tr|H3BQC6|H3BQC6_HUMAN Ubiquitin specific peptidase 10 (Fragment) OS=Homo sapiens OX=9606 GN=USP10 PE=1 SV=1	2	2	2	2	2.8	87.133	798	12.229	0	2	0	2	0	2	0	2.8	7482400	0	7482400	182500	0	182500
H0YHI8;A0A3B3ISH4;O14974;H0YIS4;F8VZN8	H0YHI8;A0A3B3ISH4;O14974;H0YIS4;F8VZN8	Protein phosphatase 1 regulatory subunit 12A (Fragment)	PPP1R12A	tr|H0YHI8|H0YHI8_HUMAN Protein phosphatase 1 regulatory subunit 12A (Fragment) OS=Homo sapiens OX=9606 GN=PPP1R12A PE=1 SV=1;tr|A0A3B3ISH4|A0A3B3ISH4_HUMAN Protein phosphatase 1 regulatory subunit 12A (Fragment) OS=Homo sapiens OX=9606 GN=PPP1R12A PE=1 SV=	5	2	2	2	7.4	40.504	367	12.193	0	2	0	2	0	2	0	7.4	2692200	0	2692200	122370	0	122370
A0A0B4J2B5;A0A4W8ZXM2	A0A0B4J2B5;A0A4W8ZXM2	Immunoglobulin heavy variable 3/OR16-9 (non-functional) (Fragment);Immunoglobulin heavy variable 3-72	IGHV3OR16-9;IGHV3-72	tr|A0A0B4J2B5|A0A0B4J2B5_HUMAN Immunoglobulin heavy variable 3/OR16-9 (non-functional) (Fragment) OS=Homo sapiens OX=9606 GN=IGHV3OR16-9 PE=1 SV=1;tr|A0A4W8ZXM2|A0A4W8ZXM2_HUMAN Immunoglobulin heavy variable 3-72 OS=Homo sapiens OX=9606 GN=IGHV3-72 PE=4 SV	2	1	1	1	19.4	10.657	98	12.088	0	1	0	1	0	1	0	19.4	5127700	0	5127700	1025500	0	1025500
Q96I24	Q96I24	Far upstream element-binding protein 3	FUBP3	sp|Q96I24|FUBP3_HUMAN Far upstream element-binding protein 3 OS=Homo sapiens OX=9606 GN=FUBP3 PE=1 SV=2	1	4	2	2	4.7	61.64	572	12.071	0	4	0	2	0	2	0	4.7	7088400	0	7088400	186540	0	186540
P23526	P23526	Adenosylhomocysteinase	AHCY	sp|P23526|SAHH_HUMAN Adenosylhomocysteinase OS=Homo sapiens OX=9606 GN=AHCY PE=1 SV=4	1	2	2	2	4.6	47.716	432	12.021	0	2	0	2	0	2	0	4.6	8953500	0	8953500	426360	0	426360
Q86V48;E5RHU7;E5RFK8	Q86V48;E5RHU7;E5RFK8	Leucine zipper protein 1;Leucine zipper protein 1 (Fragment)	LUZP1;	sp|Q86V48|LUZP1_HUMAN Leucine zipper protein 1 OS=Homo sapiens OX=9606 GN=LUZP1 PE=1 SV=2;tr|E5RHU7|E5RHU7_HUMAN Leucine zipper protein 1 (Fragment) OS=Homo sapiens OX=9606 GN=LUZP1 PE=1 SV=1;tr|E5RFK8|E5RFK8_HUMAN Leucine zipper protein 1 (Fragment) OS=Ho	3	2	2	2	2.4	120.27	1076	11.943	0	2	0	2	0	2	0	2.4	1955500	0	1955500	27542	0	27542
Q01518;Q5T0R7;Q5T0R6;Q5T0R5;Q5T0R4;Q5T0R3;Q5T0R2;Q5T0R1;Q5T0R9	Q01518;Q5T0R7;Q5T0R6;Q5T0R5;Q5T0R4;Q5T0R3;Q5T0R2;Q5T0R1;Q5T0R9	Adenylyl cyclase-associated protein 1;Cyclase associated actin cytoskeleton regulatory protein 1 (Fragment);	CAP1;	sp|Q01518|CAP1_HUMAN Adenylyl cyclase-associated protein 1 OS=Homo sapiens OX=9606 GN=CAP1 PE=1 SV=5;tr|Q5T0R7|Q5T0R7_HUMAN Cyclase associated actin cytoskeleton regulatory protein 1 (Fragment) OS=Homo sapiens OX=9606 GN=CAP1 PE=1 SV=1;tr|Q5T0R6|Q5T0R6_HUM	9	2	2	2	6.5	51.901	475	11.939	0	2	0	2	0	2	0	6.5	5307300	0	5307300	156100	0	156100
Q96EK4	Q96EK4	THAP domain-containing protein 11	THAP11	sp|Q96EK4|THA11_HUMAN THAP domain-containing protein 11 OS=Homo sapiens OX=9606 GN=THAP11 PE=1 SV=2	1	2	2	2	5.4	34.455	314	11.867	0	2	0	2	0	2	0	5.4	3789600	0	3789600	473700	0	473700
E7EWK3;Q9H2U1	E7EWK3;Q9H2U1	RNA helicase (Fragment);ATP-dependent DNA/RNA helicase DHX36	DHX36	tr|E7EWK3|E7EWK3_HUMAN RNA helicase (Fragment) OS=Homo sapiens OX=9606 GN=DHX36 PE=1 SV=1;sp|Q9H2U1|DHX36_HUMAN ATP-dependent DNA/RNA helicase DHX36 OS=Homo sapiens OX=9606 GN=DHX36 PE=1 SV=2	2	1	1	1	1.9	91.43	797	11.817	0	1	0	1	0	1	0	1.9	2303700	0	2303700	53575	0	53575
Q9BVP2	Q9BVP2	Guanine nucleotide-binding protein-like 3	GNL3	sp|Q9BVP2|GNL3_HUMAN Guanine nucleotide-binding protein-like 3 OS=Homo sapiens OX=9606 GN=GNL3 PE=1 SV=2	1	2	2	2	3.5	61.992	549	11.789	0	2	0	2	0	2	0	3.5	3412700	0	3412700	110090	0	110090
A0A804HKU1;A0A804HK69;A0A804HIV9;A0A804HJ36;J3KR24;A0A804HHW9;A0A804HL54;A0A804HJN6;A0A0A0MSX9;P41252;A0A804HIG2	A0A804HKU1;A0A804HK69;A0A804HIV9;A0A804HJ36;J3KR24;A0A804HHW9;A0A804HL54;A0A804HJN6;A0A0A0MSX9;P41252;A0A804HIG2	isoleucine--tRNA ligase	IARS1;	tr|A0A804HKU1|A0A804HKU1_HUMAN isoleucine--tRNA ligase OS=Homo sapiens OX=9606 GN=IARS1 PE=1 SV=1;tr|A0A804HK69|A0A804HK69_HUMAN isoleucine--tRNA ligase OS=Homo sapiens OX=9606 GN=IARS1 PE=1 SV=1;tr|A0A804HIV9|A0A804HIV9_HUMAN isoleucine--tRNA ligase OS=Ho	11	2	2	2	2.8	82.786	713	11.751	0	2	0	2	0	2	0	2.8	4093000	0	4093000	99830	0	99830
C9JRH2;C9J3R0;C9JMJ4;C9JQZ4;C9JW69;P18754	C9JRH2;C9J3R0;C9JMJ4;C9JQZ4;C9JW69;P18754	Regulator of chromosome condensation 1 (Fragment);	RCC1;	tr|C9JRH2|C9JRH2_HUMAN Regulator of chromosome condensation 1 (Fragment) OS=Homo sapiens OX=9606 GN=RCC1 PE=1 SV=1;tr|C9J3R0|C9J3R0_HUMAN Regulator of chromosome condensation 1 (Fragment) OS=Homo sapiens OX=9606 GN=RCC1 PE=1 SV=9;tr|C9JMJ4|C9JMJ4_HUMAN Reg	6	1	1	1	8.3	24.465	230	11.746	0	1	0	1	0	1	0	8.3	16617000	0	16617000	1384700	0	1384700
Q96GQ7;B7Z6D5;A0A087X059	Q96GQ7;B7Z6D5;A0A087X059	Probable ATP-dependent RNA helicase DDX27;RNA helicase;RNA helicase (Fragment)	DDX27;	sp|Q96GQ7|DDX27_HUMAN Probable ATP-dependent RNA helicase DDX27 OS=Homo sapiens OX=9606 GN=DDX27 PE=1 SV=2;tr|B7Z6D5|B7Z6D5_HUMAN RNA helicase OS=Homo sapiens OX=9606 GN=DDX27 PE=1 SV=1;tr|A0A087X059|A0A087X059_HUMAN RNA helicase (Fragment) OS=Homo sapiens	3	2	2	2	2.8	89.834	796	11.725	0	2	0	2	0	2	0	2.8	10282000	0	10282000	239110	0	239110
P46013	P46013	Proliferation marker protein Ki-67	MKI67	sp|P46013|KI67_HUMAN Proliferation marker protein Ki-67 OS=Homo sapiens OX=9606 GN=MKI67 PE=1 SV=2	1	2	2	2	1.4	358.69	3256	11.661	0	2	0	2	0	2	0	1.4	7607400	0	7607400	11198	0	11198
P49790	P49790	Nuclear pore complex protein Nup153	NUP153	sp|P49790|NU153_HUMAN Nuclear pore complex protein Nup153 OS=Homo sapiens OX=9606 GN=NUP153 PE=1 SV=2	1	2	2	2	1.5	153.94	1475	11.609	0	2	0	2	0	2	0	1.5	4042800	0	4042800	57754	0	57754
F5GXH2;F5GYU2;F5GXY2;P00338	F5GXH2;F5GYU2;F5GXY2;P00338	Lactate dehydrogenase A (Fragment);	LDHA;	tr|F5GXH2|F5GXH2_HUMAN Lactate dehydrogenase A (Fragment) OS=Homo sapiens OX=9606 GN=LDHA PE=1 SV=1;tr|F5GYU2|F5GYU2_HUMAN Lactate dehydrogenase A (Fragment) OS=Homo sapiens OX=9606 GN=LDHA PE=1 SV=1;tr|F5GXY2|F5GXY2_HUMAN Lactate dehydrogenase A (Fragment	4	2	2	2	15.8	12.482	114	11.557	0	2	0	2	0	2	0	15.8	7317000	0	7317000	813000	0	813000
B5MD38;P55084;C9K0M0;C9JEY0;C9JE81;F5GZQ3	B5MD38;P55084;C9K0M0;C9JEY0;C9JE81;F5GZQ3	Hydroxyacyl-CoA dehydrogenase trifunctional multienzyme complex subunit beta;Trifunctional enzyme subunit beta, mitochondrial;	HADHB;	tr|B5MD38|B5MD38_HUMAN Hydroxyacyl-CoA dehydrogenase trifunctional multienzyme complex subunit beta OS=Homo sapiens OX=9606 GN=HADHB PE=1 SV=1;sp|P55084|ECHB_HUMAN Trifunctional enzyme subunit beta, mitochondrial OS=Homo sapiens OX=9606 GN=HADHB PE=1 SV=3;	6	2	2	2	6.8	37.924	351	11.547	0	2	0	2	0	2	0	6.8	3925800	0	3925800	170690	0	170690
P15311;A0A2R8Y7M3;A0A8V8TKR9;A0A2R8Y5S7;P26038;P35241	P15311;A0A2R8Y7M3;A0A8V8TKR9;A0A2R8Y5S7;P26038;P35241	Ezrin;Radixin;Moesin;	EZR;RDX;MSN;	sp|P15311|EZRI_HUMAN Ezrin OS=Homo sapiens OX=9606 GN=EZR PE=1 SV=4;tr|A0A2R8Y7M3|A0A2R8Y7M3_HUMAN Radixin OS=Homo sapiens OX=9606 GN=RDX PE=1 SV=1;tr|A0A8V8TKR9|A0A8V8TKR9_HUMAN Moesin OS=Homo sapiens OX=9606 GN=MSN PE=1 SV=1;tr|A0A2R8Y5S7|A0A2R8Y5S7_HUMA	6	2	2	2	4.3	69.412	586	11.452	0	2	0	2	0	2	0	4.3	11083000	0	11083000	299530	0	299530
B4E227;E9PIN3;Q9UBU9	B4E227;E9PIN3;Q9UBU9	Nuclear RNA export factor 1;Nuclear RNA export factor 1 (Fragment)	NXF1;	tr|B4E227|B4E227_HUMAN Nuclear RNA export factor 1 OS=Homo sapiens OX=9606 GN=NXF1 PE=1 SV=1;tr|E9PIN3|E9PIN3_HUMAN Nuclear RNA export factor 1 (Fragment) OS=Homo sapiens OX=9606 GN=NXF1 PE=1 SV=1;sp|Q9UBU9|NXF1_HUMAN Nuclear RNA export factor 1 OS=Homo sa	3	2	2	2	10	24.693	219	11.442	0	2	0	2	0	2	0	10	14458000	0	14458000	754370	0	754370
A0A7I2YQR3;A0A0A0MRU9;E7ETY4;E9PC69;Q7KZI7;A0A7I2YQF3;A0A7I2V3R3	A0A7I2YQR3;A0A0A0MRU9;E7ETY4;E9PC69;Q7KZI7;A0A7I2YQF3;A0A7I2V3R3	non-specific serine/threonine protein kinase;	MARK2;	tr|A0A7I2YQR3|A0A7I2YQR3_HUMAN non-specific serine/threonine protein kinase OS=Homo sapiens OX=9606 GN=MARK2 PE=1 SV=1;tr|A0A0A0MRU9|A0A0A0MRU9_HUMAN non-specific serine/threonine protein kinase OS=Homo sapiens OX=9606 GN=MARK2 PE=1 SV=1;tr|E7ETY4|E7ETY4_H	7	2	2	2	5	80.575	718	11.43	0	2	0	2	0	2	0	5	5330200	0	5330200	123960	0	123960
Q5T8U2;Q5T8U3;P62424	Q5T8U2;Q5T8U3;P62424	60S ribosomal protein L7a;60S ribosomal protein L7a (Fragment)	RPL7A;	tr|Q5T8U2|Q5T8U2_HUMAN 60S ribosomal protein L7a OS=Homo sapiens OX=9606 GN=RPL7A PE=1 SV=1;tr|Q5T8U3|Q5T8U3_HUMAN 60S ribosomal protein L7a (Fragment) OS=Homo sapiens OX=9606 GN=RPL7A PE=1 SV=1;sp|P62424|RL7A_HUMAN 60S ribosomal protein L7a OS=Homo sapien	3	2	2	2	9.3	16.539	151	11.43	0	2	0	2	0	2	0	9.3	23398000	0	23398000	1859300	0	1859300
Q9UHB9	Q9UHB9	Signal recognition particle subunit SRP68	SRP68	sp|Q9UHB9|SRP68_HUMAN Signal recognition particle subunit SRP68 OS=Homo sapiens OX=9606 GN=SRP68 PE=1 SV=2	1	2	2	2	3.7	70.729	627	11.162	0	2	0	2	0	2	0	3.7	0	0	0	0	0	0
O75534;A0A8I5QJA6;A0A8I5KW72;A0A8I5QKX0;A0A8I5KV85;A0A8I5KPJ6;A0A8I5KXH5;A0A8I5KPC0;E9PNG3;E9PLT0;A0A8I5KNL1;A0A8I5KYL4;A0A8I5KYL8;A0A8I5KXL1;A0A8I5KWW0;A0A8I5KPQ8;A0A8I5KS07;A0A8I5KW29;A0A8I5KTQ3	O75534;A0A8I5QJA6;A0A8I5KW72;A0A8I5QKX0;A0A8I5KV85;A0A8I5KPJ6;A0A8I5KXH5;A0A8I5KPC0;E9PNG3;E9PLT0;A0A8I5KNL1;A0A8I5KYL4;A0A8I5KYL8;A0A8I5KXL1;A0A8I5KWW0;A0A8I5KPQ8;A0A8I5KS07;A0A8I5KW29;A0A8I5KTQ3	Cold shock domain-containing protein E1;Cold shock domain containing E1;	CSDE1;	sp|O75534|CSDE1_HUMAN Cold shock domain-containing protein E1 OS=Homo sapiens OX=9606 GN=CSDE1 PE=1 SV=2;tr|A0A8I5QJA6|A0A8I5QJA6_HUMAN Cold shock domain containing E1 OS=Homo sapiens OX=9606 GN=CSDE1 PE=1 SV=1;tr|A0A8I5KW72|A0A8I5KW72_HUMAN Cold shock dom	19	2	2	2	2.5	88.884	798	11.145	0	2	0	2	0	2	0	2.5	2542300	0	2542300	47968	0	47968
Q15393	Q15393	Splicing factor 3B subunit 3	SF3B3	sp|Q15393|SF3B3_HUMAN Splicing factor 3B subunit 3 OS=Homo sapiens OX=9606 GN=SF3B3 PE=1 SV=4	1	1	1	1	1.2	135.58	1217	10.24	0	1	0	1	0	1	0	1.2	6898900	0	6898900	114980	0	114980
A0A140T907;A0A140T9W4;A0A140T9X0;A2AB09;A0A140T9R1;O75955	A0A140T907;A0A140T9W4;A0A140T9X0;A2AB09;A0A140T9R1;O75955	Flotillin (Fragment)	FLOT1;	tr|A0A140T907|A0A140T907_HUMAN Flotillin (Fragment) OS=Homo sapiens OX=9606 GN=FLOT1 PE=1 SV=1;tr|A0A140T9W4|A0A140T9W4_HUMAN Flotillin (Fragment) OS=Homo sapiens OX=9606 GN=FLOT1 PE=1 SV=1;tr|A0A140T9X0|A0A140T9X0_HUMAN Flotillin (Fragment) OS=Homo sapien	6	1	1	1	21.7	7.0999	60	9.4836	0	1	0	1	0	1	0	21.7	5198400	0	5198400	1299600	0	1299600
Q9P2N5	Q9P2N5	RNA-binding protein 27	RBM27	sp|Q9P2N5|RBM27_HUMAN RNA-binding protein 27 OS=Homo sapiens OX=9606 GN=RBM27 PE=1 SV=2	1	1	1	1	1.2	118.72	1060	8.72	0	1	0	1	0	1	0	1.2	2615900	0	2615900	55656	0	55656
A0A087WU03	A0A087WU03	Heterogeneous nuclear ribonucleoprotein D like	HNRNPDL	tr|A0A087WU03|A0A087WU03_HUMAN Heterogeneous nuclear ribonucleoprotein D like OS=Homo sapiens OX=9606 GN=HNRNPDL PE=1 SV=1	1	1	1	1	31.6	6.7215	57	8.7008	0	1	0	1	0	1	0	31.6	0	0	0	0	0	0
P09758	P09758	Tumor-associated calcium signal transducer 2	TACSTD2	sp|P09758|TACD2_HUMAN Tumor-associated calcium signal transducer 2 OS=Homo sapiens OX=9606 GN=TACSTD2 PE=1 SV=3	1	1	1	1	5	35.709	323	8.6945	0	1	0	1	0	1	0	5	5408100	0	5408100	284640	0	284640
Q6UXN9	Q6UXN9	WD repeat-containing protein 82	WDR82	sp|Q6UXN9|WDR82_HUMAN WD repeat-containing protein 82 OS=Homo sapiens OX=9606 GN=WDR82 PE=1 SV=1	1	1	1	1	6.4	35.079	313	8.6678	0	1	0	1	0	1	0	6.4	2921100	0	2921100	146060	0	146060
A0A0A6YYC0;E9PJN1;O75676	A0A0A6YYC0;E9PJN1;O75676	non-specific serine/threonine protein kinase (Fragment);Ribosomal protein S6 kinase;	RPS6KA4;	tr|A0A0A6YYC0|A0A0A6YYC0_HUMAN non-specific serine/threonine protein kinase (Fragment) OS=Homo sapiens OX=9606 GN=RPS6KA4 PE=1 SV=5;tr|E9PJN1|E9PJN1_HUMAN Ribosomal protein S6 kinase OS=Homo sapiens OX=9606 GN=RPS6KA4 PE=1 SV=1;sp|O75676|KS6A4_HUMAN Riboso	3	1	1	1	1.8	78.366	704	8.6361	0	1	0	1	0	1	0	1.8	0	0	0	0	0	0
K7ELP6;Q53F19	K7ELP6;Q53F19	Nuclear cap binding subunit 3 (Fragment);Nuclear cap-binding protein subunit 3	NCBP3	tr|K7ELP6|K7ELP6_HUMAN Nuclear cap binding subunit 3 (Fragment) OS=Homo sapiens OX=9606 GN=NCBP3 PE=1 SV=1;sp|Q53F19|NCBP3_HUMAN Nuclear cap-binding protein subunit 3 OS=Homo sapiens OX=9606 GN=NCBP3 PE=1 SV=2	2	1	1	1	16.2	9.116	80	8.5529	0	1	0	1	0	1	0	16.2	0	0	0	0	0	0
A0A087X183;H0Y641;A0A8I5KSR3;H0Y4V9;A0A8I5KWN8;A0A8I5KVU2;Q92615	A0A087X183;H0Y641;A0A8I5KSR3;H0Y4V9;A0A8I5KWN8;A0A8I5KVU2;Q92615	La ribonucleoprotein 4B (Fragment);	LARP4B;	tr|A0A087X183|A0A087X183_HUMAN La ribonucleoprotein 4B (Fragment) OS=Homo sapiens OX=9606 GN=LARP4B PE=1 SV=2;tr|H0Y641|H0Y641_HUMAN La ribonucleoprotein 4B (Fragment) OS=Homo sapiens OX=9606 GN=LARP4B PE=1 SV=2;tr|A0A8I5KSR3|A0A8I5KSR3_HUMAN La ribonucleo	7	1	1	1	11	16.523	155	8.3886	0	1	0	1	0	1	0	11	2484600	0	2484600	225870	0	225870
E9PQI8;O43290	E9PQI8;O43290	Spliceosome associated factor 1, recruiter of U4/U6.U5 tri-snRNP;U4/U6.U5 tri-snRNP-associated protein 1	SART1	tr|E9PQI8|E9PQI8_HUMAN Spliceosome associated factor 1, recruiter of U4/U6.U5 tri-snRNP OS=Homo sapiens OX=9606 GN=SART1 PE=1 SV=1;sp|O43290|SNUT1_HUMAN U4/U6.U5 tri-snRNP-associated protein 1 OS=Homo sapiens OX=9606 GN=SART1 PE=1 SV=1	2	1	1	1	12.2	17.541	164	8.0831	0	1	0	1	0	1	0	12.2	3796000	0	3796000	421780	0	421780
P25205	P25205	DNA replication licensing factor MCM3	MCM3	sp|P25205|MCM3_HUMAN DNA replication licensing factor MCM3 OS=Homo sapiens OX=9606 GN=MCM3 PE=1 SV=3	1	1	1	1	1.5	90.98	808	8.0706	0	1	0	1	0	1	0	1.5	9042900	0	9042900	167460	0	167460
A0A0A0MRN4;Q5BKZ1	A0A0A0MRN4;Q5BKZ1	Zinc finger protein 326;DBIRD complex subunit ZNF326	ZNF326	tr|A0A0A0MRN4|A0A0A0MRN4_HUMAN Zinc finger protein 326 OS=Homo sapiens OX=9606 GN=ZNF326 PE=1 SV=1;sp|Q5BKZ1|ZN326_HUMAN DBIRD complex subunit ZNF326 OS=Homo sapiens OX=9606 GN=ZNF326 PE=1 SV=2	2	1	1	1	3.2	55.57	493	8.0293	0	1	0	1	0	1	0	3.2	10460000	0	10460000	418410	0	418410
P62191	P62191	26S proteasome regulatory subunit 4	PSMC1	sp|P62191|PRS4_HUMAN 26S proteasome regulatory subunit 4 OS=Homo sapiens OX=9606 GN=PSMC1 PE=1 SV=1	1	1	1	1	2.7	49.184	440	7.9637	0	1	0	1	0	1	0	2.7	6217900	0	6217900	230290	0	230290
F8VVM2;Q00325	F8VVM2;Q00325	Phosphate carrier protein, mitochondrial	SLC25A3	tr|F8VVM2|F8VVM2_HUMAN Phosphate carrier protein, mitochondrial OS=Homo sapiens OX=9606 GN=SLC25A3 PE=1 SV=1;sp|Q00325|MPCP_HUMAN Phosphate carrier protein, mitochondrial OS=Homo sapiens OX=9606 GN=SLC25A3 PE=1 SV=2	2	1	1	1	3.7	36.161	324	7.7096	0	1	0	1	0	1	0	3.7	12512000	0	12512000	658510	0	658510
C9J6C5;Q9BYG3	C9J6C5;Q9BYG3	Nucleolar protein interacting with the FHA domain of MKI67 (Fragment);MKI67 FHA domain-interacting nucleolar phosphoprotein	NIFK	tr|C9J6C5|C9J6C5_HUMAN Nucleolar protein interacting with the FHA domain of MKI67 (Fragment) OS=Homo sapiens OX=9606 GN=NIFK PE=1 SV=1;sp|Q9BYG3|MK67I_HUMAN MKI67 FHA domain-interacting nucleolar phosphoprotein OS=Homo sapiens OX=9606 GN=NIFK PE=1 SV=1	2	1	1	1	8.4	19.553	166	7.5709	0	1	0	1	0	1	0	8.4	4113200	0	4113200	411320	0	411320
E9PIA9;E9PLX0;E9PJJ3;E9PLC9;E9PMC6;E9PJA6;E9PSA6;E9PQB3;E9PRM1;P07384	E9PIA9;E9PLX0;E9PJJ3;E9PLC9;E9PMC6;E9PJA6;E9PSA6;E9PQB3;E9PRM1;P07384	Calpain 1 (Fragment)	CAPN1	tr|E9PIA9|E9PIA9_HUMAN Calpain 1 (Fragment) OS=Homo sapiens OX=9606 GN=CAPN1 PE=1 SV=1;tr|E9PLX0|E9PLX0_HUMAN Calpain 1 (Fragment) OS=Homo sapiens OX=9606 GN=CAPN1 PE=1 SV=1;tr|E9PJJ3|E9PJJ3_HUMAN Calpain 1 (Fragment) OS=Homo sapiens OX=9606 GN=CAPN1 PE=1	10	1	1	1	15.9	7.1981	63	7.4333	0	1	0	1	0	1	0	15.9	6707300	0	6707300	1117900	0	1117900
K7EKI0;Q92817	K7EKI0;Q92817	Envoplakin	EVPL	tr|K7EKI0|K7EKI0_HUMAN Envoplakin OS=Homo sapiens OX=9606 GN=EVPL PE=1 SV=1;sp|Q92817|EVPL_HUMAN Envoplakin OS=Homo sapiens OX=9606 GN=EVPL PE=1 SV=3	2	1	1	1	0.8	233.83	2055	7.4168	0	1	0	1	0	1	0	0.8	4039000	0	4039000	29268	0	29268
F5H1Y3;P39748	F5H1Y3;P39748	Flap structure-specific endonuclease 1 (Fragment);Flap endonuclease 1	FEN1	tr|F5H1Y3|F5H1Y3_HUMAN Flap structure-specific endonuclease 1 (Fragment) OS=Homo sapiens OX=9606 GN=FEN1 PE=1 SV=1;sp|P39748|FEN1_HUMAN Flap endonuclease 1 OS=Homo sapiens OX=9606 GN=FEN1 PE=1 SV=1	2	1	1	1	9.7	18.275	165	7.3812	0	1	0	1	0	1	0	9.7	6700100	0	6700100	670010	0	670010
Q9NQT5	Q9NQT5	Exosome complex component RRP40	EXOSC3	sp|Q9NQT5|EXOS3_HUMAN Exosome complex component RRP40 OS=Homo sapiens OX=9606 GN=EXOSC3 PE=1 SV=3	1	1	1	1	5.5	29.572	275	7.272	0	1	0	1	0	1	0	5.5	3908700	0	3908700	260580	0	260580
I3L1H9;I3L3X0;A0A0U1RRM3;A0A0U1RQF6;A0A0C4DGN4;A0A0U1RQZ6;Q96DA0	I3L1H9;I3L3X0;A0A0U1RRM3;A0A0U1RQF6;A0A0C4DGN4;A0A0U1RQZ6;Q96DA0	Zymogen granule protein 16B;	ZG16B;	tr|I3L1H9|I3L1H9_HUMAN Zymogen granule protein 16B OS=Homo sapiens OX=9606 GN=ZG16B PE=4 SV=2;tr|I3L3X0|I3L3X0_HUMAN Zymogen granule protein 16B OS=Homo sapiens OX=9606 GN=ZG16B PE=4 SV=2;tr|A0A0U1RRM3|A0A0U1RRM3_HUMAN Zymogen granule protein 16 homolog B	7	1	1	1	30.8	5.6105	52	7.2599	0	1	0	1	0	1	0	30.8	7377700	0	7377700	1844400	0	1844400
C9JMR7	C9JMR7	N-acetylglucosamine kinase	NAGK	tr|C9JMR7|C9JMR7_HUMAN N-acetylglucosamine kinase OS=Homo sapiens OX=9606 GN=NAGK PE=1 SV=2	1	1	1	1	20.3	5.9765	59	7.2579	0	1	0	1	0	1	0	20.3	1702200	0	1702200	567420	0	567420
K7EQ02;K7EQ55;K7EK33;Q96EP5	K7EQ02;K7EQ55;K7EK33;Q96EP5	DAZ associated protein 1 (Fragment);DAZ associated protein 1	DAZAP1;	tr|K7EQ02|K7EQ02_HUMAN DAZ associated protein 1 (Fragment) OS=Homo sapiens OX=9606 GN=DAZAP1 PE=1 SV=2;tr|K7EQ55|K7EQ55_HUMAN DAZ associated protein 1 OS=Homo sapiens OX=9606 GN=DAZAP1 PE=1 SV=2;tr|K7EK33|K7EK33_HUMAN DAZ associated protein 1 OS=Homo sapie	4	1	1	1	4.6	35.02	327	7.2491	0	1	0	1	0	1	0	4.6	6607400	0	6607400	550620	0	550620
F8VNT9;F8VV56;F8W022;F8VWK8;P08962	F8VNT9;F8VV56;F8W022;F8VWK8;P08962	CD63 molecule (Fragment);CD63 molecule;Tetraspanin (Fragment)	CD63	tr|F8VNT9|F8VNT9_HUMAN CD63 molecule (Fragment) OS=Homo sapiens OX=9606 GN=CD63 PE=1 SV=1;tr|F8VV56|F8VV56_HUMAN CD63 molecule OS=Homo sapiens OX=9606 GN=CD63 PE=1 SV=1;tr|F8W022|F8W022_HUMAN Tetraspanin (Fragment) OS=Homo sapiens OX=9606 GN=CD63 PE=1 SV=1	5	1	1	1	7.5	14.265	133	7.1454	0	1	0	1	0	1	0	7.5	5729400	0	5729400	1909800	0	1909800
Q9UNX4	Q9UNX4	WD repeat-containing protein 3	WDR3	sp|Q9UNX4|WDR3_HUMAN WD repeat-containing protein 3 OS=Homo sapiens OX=9606 GN=WDR3 PE=1 SV=1	1	1	1	1	1.2	106.1	943	7.0981	0	1	0	1	0	1	0	1.2	0	0	0	0	0	0
K7EMT0;Q15428	K7EMT0;Q15428	Splicing factor 3a subunit 2 (Fragment);Splicing factor 3A subunit 2	SF3A2	tr|K7EMT0|K7EMT0_HUMAN Splicing factor 3a subunit 2 (Fragment) OS=Homo sapiens OX=9606 GN=SF3A2 PE=1 SV=2;sp|Q15428|SF3A2_HUMAN Splicing factor 3A subunit 2 OS=Homo sapiens OX=9606 GN=SF3A2 PE=1 SV=2	2	1	1	1	10.4	15.224	135	7.0422	0	1	0	1	0	1	0	10.4	0	0	0	0	0	0
Q15061	Q15061	WD repeat-containing protein 43	WDR43	sp|Q15061|WDR43_HUMAN WD repeat-containing protein 43 OS=Homo sapiens OX=9606 GN=WDR43 PE=1 SV=3	1	1	1	1	1.6	74.89	677	7.0271	0	1	0	1	0	1	0	1.6	0	0	0	0	0	0
A0A8I5KSP1;A0A8I5KWU3;Q6PKG0	A0A8I5KSP1;A0A8I5KWU3;Q6PKG0	La ribonucleoprotein 1, translational regulator;	LARP1;	tr|A0A8I5KSP1|A0A8I5KSP1_HUMAN La ribonucleoprotein 1, translational regulator OS=Homo sapiens OX=9606 GN=LARP1 PE=1 SV=1;tr|A0A8I5KWU3|A0A8I5KWU3_HUMAN La ribonucleoprotein 1, translational regulator OS=Homo sapiens OX=9606 GN=LARP1 PE=1 SV=1;sp|Q6PKG0|LA	3	1	1	1	1.5	99.122	858	6.9983	0	1	0	1	0	1	0	1.5	5722100	0	5722100	104040	0	104040
F5GYL4;F5GZI8;F5GZ03;E7ERF2;P17987	F5GYL4;F5GZI8;F5GZ03;E7ERF2;P17987	T-complex 1;T-complex 1 (Fragment);	TCP1;	tr|F5GYL4|F5GYL4_HUMAN T-complex 1 OS=Homo sapiens OX=9606 GN=TCP1 PE=1 SV=1;tr|F5GZI8|F5GZI8_HUMAN T-complex 1 OS=Homo sapiens OX=9606 GN=TCP1 PE=1 SV=1;tr|F5GZ03|F5GZ03_HUMAN T-complex 1 (Fragment) OS=Homo sapiens OX=9606 GN=TCP1 PE=1 SV=1;tr|E7ERF2|E7ER	5	1	1	1	16.9	7.007	65	6.9927	0	1	0	1	0	1	0	16.9	1555300	0	1555300	311060	0	311060
P31153	P31153	S-adenosylmethionine synthase isoform type-2	MAT2A	sp|P31153|METK2_HUMAN S-adenosylmethionine synthase isoform type-2 OS=Homo sapiens OX=9606 GN=MAT2A PE=1 SV=1	1	1	1	1	3.8	43.66	395	6.97	0	1	0	1	0	1	0	3.8	2123200	0	2123200	106160	0	106160
B3KT28;Q9UNN5	B3KT28;Q9UNN5	Fas associated factor 1;FAS-associated factor 1	FAF1	tr|B3KT28|B3KT28_HUMAN Fas associated factor 1 OS=Homo sapiens OX=9606 GN=FAF1 PE=1 SV=1;sp|Q9UNN5|FAF1_HUMAN FAS-associated factor 1 OS=Homo sapiens OX=9606 GN=FAF1 PE=1 SV=2	2	1	1	1	1.5	53.653	464	6.9606	0	1	0	1	0	1	0	1.5	0	0	0	0	0	0
K7EL40;A0A6Q8PHC2;Q9UHD8	K7EL40;A0A6Q8PHC2;Q9UHD8	Septin 9 (Fragment);Septin 9;Septin-9	SEPTIN9	tr|K7EL40|K7EL40_HUMAN Septin 9 (Fragment) OS=Homo sapiens OX=9606 GN=SEPTIN9 PE=1 SV=1;tr|A0A6Q8PHC2|A0A6Q8PHC2_HUMAN Septin 9 OS=Homo sapiens OX=9606 GN=SEPTIN9 PE=1 SV=1;sp|Q9UHD8|SEPT9_HUMAN Septin-9 OS=Homo sapiens OX=9606 GN=SEPTIN9 PE=1 SV=2	3	1	1	1	4.3	23.971	209	6.9603	0	1	0	1	0	1	0	4.3	0	0	0	0	0	0
Q96FQ6	Q96FQ6	Protein S100-A16	S100A16	sp|Q96FQ6|S10AG_HUMAN Protein S100-A16 OS=Homo sapiens OX=9606 GN=S100A16 PE=1 SV=1	1	1	1	1	11.7	11.801	103	6.955	0	1	0	1	0	1	0	11.7	14446000	0	14446000	2407700	0	2407700
G3V4V1;G3V1W4;G3V3G5;G3V2R6;F5H365;Q15436;G3V5X8;G3V4Q2	G3V4V1;G3V1W4;G3V3G5;G3V2R6;F5H365;Q15436;G3V5X8;G3V4Q2	Protein transport protein SEC23 (Fragment);Protein transport protein SEC23;	SEC23A;	tr|G3V4V1|G3V4V1_HUMAN Protein transport protein SEC23 (Fragment) OS=Homo sapiens OX=9606 GN=SEC23A PE=1 SV=8;tr|G3V1W4|G3V1W4_HUMAN Protein transport protein SEC23 OS=Homo sapiens OX=9606 GN=SEC23A PE=1 SV=1;tr|G3V3G5|G3V3G5_HUMAN Protein transport protei	8	2	1	1	26.9	10.971	93	6.9032	0	2	0	1	0	1	0	26.9	7912200	0	7912200	1318700	0	1318700
E7EPB3;P50914	E7EPB3;P50914	60S ribosomal protein L14	RPL14	tr|E7EPB3|E7EPB3_HUMAN 60S ribosomal protein L14 OS=Homo sapiens OX=9606 GN=RPL14 PE=1 SV=1;sp|P50914|RL14_HUMAN 60S ribosomal protein L14 OS=Homo sapiens OX=9606 GN=RPL14 PE=1 SV=4	2	1	1	1	9.7	14.558	124	6.8853	0	1	0	1	0	1	0	9.7	2870600	0	2870600	287060	0	287060
M0R2U2;M0R1H0;M0R2B0;M0R0P1;M0R299;M0QXL5;M0R2Q4;P22087	M0R2U2;M0R1H0;M0R2B0;M0R0P1;M0R299;M0QXL5;M0R2Q4;P22087	Fibrillarin (Fragment)	FBL	tr|M0R2U2|M0R2U2_HUMAN Fibrillarin (Fragment) OS=Homo sapiens OX=9606 GN=FBL PE=1 SV=1;tr|M0R1H0|M0R1H0_HUMAN Fibrillarin (Fragment) OS=Homo sapiens OX=9606 GN=FBL PE=1 SV=1;tr|M0R2B0|M0R2B0_HUMAN Fibrillarin (Fragment) OS=Homo sapiens OX=9606 GN=FBL PE=1	8	1	1	1	8.3	16.164	157	6.8401	0	1	0	1	0	1	0	8.3	13433000	0	13433000	959530	0	959530
H0Y7N6;F6XFR5;A0A494C1P1;A0A494C1G0;F8W8M4;A0A3B3IS55;O14639	H0Y7N6;F6XFR5;A0A494C1P1;A0A494C1G0;F8W8M4;A0A3B3IS55;O14639	Actin binding LIM protein 1 (Fragment);	ABLIM1;	tr|H0Y7N6|H0Y7N6_HUMAN Actin binding LIM protein 1 (Fragment) OS=Homo sapiens OX=9606 GN=ABLIM1 PE=1 SV=1;tr|F6XFR5|F6XFR5_HUMAN Actin binding LIM protein 1 (Fragment) OS=Homo sapiens OX=9606 GN=ABLIM1 PE=1 SV=1;tr|A0A494C1P1|A0A494C1P1_HUMAN Actin binding	7	1	1	1	8.7	19.642	172	6.8102	0	1	0	1	0	1	0	8.7	3472100	0	3472100	267080	0	267080
Q13200	Q13200	26S proteasome non-ATPase regulatory subunit 2	PSMD2	sp|Q13200|PSMD2_HUMAN 26S proteasome non-ATPase regulatory subunit 2 OS=Homo sapiens OX=9606 GN=PSMD2 PE=1 SV=3	1	1	1	1	1.3	100.2	908	6.7941	0	1	0	1	0	1	0	1.3	0	0	0	0	0	0
J3QQM1;P62195	J3QQM1;P62195	Proteasome 26S subunit, ATPase 5 (Fragment);26S proteasome regulatory subunit 8	PSMC5	tr|J3QQM1|J3QQM1_HUMAN Proteasome 26S subunit, ATPase 5 (Fragment) OS=Homo sapiens OX=9606 GN=PSMC5 PE=1 SV=1;sp|P62195|PRS8_HUMAN 26S proteasome regulatory subunit 8 OS=Homo sapiens OX=9606 GN=PSMC5 PE=1 SV=1	2	1	1	1	4.9	29.347	263	6.7877	0	1	0	1	0	1	0	4.9	3141400	0	3141400	157070	0	157070
K7EKH5;C9J8F3;J3KSV6;J3QKP5;A8MVZ9;P09972	K7EKH5;C9J8F3;J3KSV6;J3QKP5;A8MVZ9;P09972	fructose-bisphosphate aldolase (Fragment);	ALDOC;	tr|K7EKH5|K7EKH5_HUMAN fructose-bisphosphate aldolase (Fragment) OS=Homo sapiens OX=9606 GN=ALDOC PE=1 SV=1;tr|C9J8F3|C9J8F3_HUMAN fructose-bisphosphate aldolase (Fragment) OS=Homo sapiens OX=9606 GN=ALDOC PE=1 SV=1;tr|J3KSV6|J3KSV6_HUMAN fructose-bisphosp	6	1	1	1	17	15.035	135	6.7836	0	1	0	1	0	1	0	17	5579100	0	5579100	697390	0	697390
Q5JR95;P62241	Q5JR95;P62241	40S ribosomal protein S8	RPS8	tr|Q5JR95|Q5JR95_HUMAN 40S ribosomal protein S8 OS=Homo sapiens OX=9606 GN=RPS8 PE=1 SV=1;sp|P62241|RS8_HUMAN 40S ribosomal protein S8 OS=Homo sapiens OX=9606 GN=RPS8 PE=1 SV=2	2	1	1	1	6.9	21.879	188	6.7415	0	1	0	1	0	1	0	6.9	6088600	0	6088600	608860	0	608860
C9J191;Q53GT1	C9J191;Q53GT1	Kelch like family member 22 (Fragment);Kelch-like protein 22	KLHL22	tr|C9J191|C9J191_HUMAN Kelch like family member 22 (Fragment) OS=Homo sapiens OX=9606 GN=KLHL22 PE=1 SV=1;sp|Q53GT1|KLH22_HUMAN Kelch-like protein 22 OS=Homo sapiens OX=9606 GN=KLHL22 PE=1 SV=2	2	1	1	1	7.1	26.012	225	6.7235	0	1	0	1	0	1	0	7.1	0	0	0	0	0	0
Q9Y265	Q9Y265	RuvB-like 1	RUVBL1	sp|Q9Y265|RUVB1_HUMAN RuvB-like 1 OS=Homo sapiens OX=9606 GN=RUVBL1 PE=1 SV=1	1	1	1	1	2.9	50.227	456	6.7148	0	1	0	1	0	1	0	2.9	0	0	0	0	0	0
A0A087WXU8;A0A1W2PRR2;F5GYL3;G3V529;Q9GZR7	A0A087WXU8;A0A1W2PRR2;F5GYL3;G3V529;Q9GZR7	ATP-dependent RNA helicase	DDX24;	tr|A0A087WXU8|A0A087WXU8_HUMAN ATP-dependent RNA helicase OS=Homo sapiens OX=9606 GN=DDX24 PE=1 SV=1;tr|A0A1W2PRR2|A0A1W2PRR2_HUMAN ATP-dependent RNA helicase OS=Homo sapiens OX=9606 GN=DDX24 PE=1 SV=1;tr|F5GYL3|F5GYL3_HUMAN ATP-dependent RNA helicase OS=H	5	1	1	1	2.5	55.828	485	6.6768	0	1	0	1	0	1	0	2.5	13323000	0	13323000	416330	0	416330
Q13595	Q13595	Transformer-2 protein homolog alpha	TRA2A	sp|Q13595|TRA2A_HUMAN Transformer-2 protein homolog alpha OS=Homo sapiens OX=9606 GN=TRA2A PE=1 SV=1	1	1	1	1	5	32.688	282	6.6538	0	1	0	1	0	1	0	5	7267700	0	7267700	454230	0	454230
O60825	O60825	6-phosphofructo-2-kinase/fructose-2,6-bisphosphatase 2	PFKFB2	sp|O60825|F262_HUMAN 6-phosphofructo-2-kinase/fructose-2,6-bisphosphatase 2 OS=Homo sapiens OX=9606 GN=PFKFB2 PE=1 SV=2	1	1	1	1	2.6	58.476	505	6.6158	0	1	0	1	0	1	0	2.6	0	0	0	0	0	0
B9ZVT1;Q8IXT5	B9ZVT1;Q8IXT5	RNA-binding protein 12B	RBM12B	tr|B9ZVT1|B9ZVT1_HUMAN RNA-binding protein 12B OS=Homo sapiens OX=9606 GN=RBM12B PE=1 SV=2;sp|Q8IXT5|RB12B_HUMAN RNA-binding protein 12B OS=Homo sapiens OX=9606 GN=RBM12B PE=1 SV=2	2	1	1	1	1.4	102.7	881	6.6125	0	1	0	1	0	1	0	1.4	3491800	0	3491800	52905	0	52905
Q9BWT7	Q9BWT7	Caspase recruitment domain-containing protein 10	CARD10	sp|Q9BWT7|CAR10_HUMAN Caspase recruitment domain-containing protein 10 OS=Homo sapiens OX=9606 GN=CARD10 PE=1 SV=2	1	1	1	1	1.3	115.93	1032	6.6003	0	1	0	1	0	1	0	1.3	12714000	0	12714000	171810	0	171810
A0A0B4J211;Q6PL18	A0A0B4J211;Q6PL18	ATPase family AAA domain containing 2;ATPase family AAA domain-containing protein 2	ATAD2	tr|A0A0B4J211|A0A0B4J211_HUMAN ATPase family AAA domain containing 2 OS=Homo sapiens OX=9606 GN=ATAD2 PE=1 SV=1;sp|Q6PL18|ATAD2_HUMAN ATPase family AAA domain-containing protein 2 OS=Homo sapiens OX=9606 GN=ATAD2 PE=1 SV=1	2	1	1	1	1.4	80.608	708	6.5717	0	1	0	1	0	1	0	1.4	2509000	0	2509000	64334	0	64334
G3V4X8;G3V3A4;Q13573	G3V4X8;G3V3A4;Q13573	SNW domain-containing protein 1	SNW1;	tr|G3V4X8|G3V4X8_HUMAN SNW domain-containing protein 1 OS=Homo sapiens OX=9606 GN=SNW1 PE=1 SV=1;tr|G3V3A4|G3V3A4_HUMAN SNW domain-containing protein 1 OS=Homo sapiens OX=9606 GN=SNW1 PE=1 SV=1;sp|Q13573|SNW1_HUMAN SNW domain-containing protein 1 OS=Homo s	3	1	1	1	3.7	43.331	374	6.5661	0	1	0	1	0	1	0	3.7	2148600	0	2148600	85943	0	85943
P51610;H7C1C4	P51610	Host cell factor 1	HCFC1	sp|P51610|HCFC1_HUMAN Host cell factor 1 OS=Homo sapiens OX=9606 GN=HCFC1 PE=1 SV=2	2	30	1	1	21.4	208.73	2035	6.5554	0	30	0	1	0	1	0	21.4	8176000	0	8176000	98507	0	98507
B4DDJ5	B4DDJ5	Macrophage scavenger receptor 1	MSR1	tr|B4DDJ5|B4DDJ5_HUMAN Macrophage scavenger receptor 1 OS=Homo sapiens OX=9606 GN=MSR1 PE=1 SV=1	1	1	1	1	3.2	51.725	469	6.5243	0	1	0	1	0	1	0	3.2	20771000	0	20771000	670020	0	670020
Q01780	Q01780	Exosome component 10	EXOSC10	sp|Q01780|EXOSX_HUMAN Exosome component 10 OS=Homo sapiens OX=9606 GN=EXOSC10 PE=1 SV=2	1	1	1	1	1.5	100.83	885	6.5214	0	1	0	1	0	1	0	1.5	3051300	0	3051300	47676	0	47676
A0A7P0TBQ3;Q8N884	A0A7P0TBQ3;Q8N884	Cyclic GMP-AMP synthase	CGAS	tr|A0A7P0TBQ3|A0A7P0TBQ3_HUMAN Cyclic GMP-AMP synthase OS=Homo sapiens OX=9606 GN=CGAS PE=1 SV=1;sp|Q8N884|CGAS_HUMAN Cyclic GMP-AMP synthase OS=Homo sapiens OX=9606 GN=CGAS PE=1 SV=2	2	1	1	1	2	55.265	497	6.5116	0	1	0	1	0	1	0	2	8510900	0	8510900	274550	0	274550
P31689	P31689	DnaJ homolog subfamily A member 1	DNAJA1	sp|P31689|DNJA1_HUMAN DnaJ homolog subfamily A member 1 OS=Homo sapiens OX=9606 GN=DNAJA1 PE=1 SV=2	1	1	1	1	3	44.868	397	6.4986	0	1	0	1	0	1	0	3	5137100	0	5137100	214050	0	214050
Q99459	Q99459	Cell division cycle 5-like protein	CDC5L	sp|Q99459|CDC5L_HUMAN Cell division cycle 5-like protein OS=Homo sapiens OX=9606 GN=CDC5L PE=1 SV=2	1	1	1	1	1.9	92.25	802	6.4955	0	1	0	1	0	1	0	1.9	0	0	0	0	0	0
F8W726;Q14157	F8W726;Q14157	Ubiquitin associated protein 2 like;Ubiquitin-associated protein 2-like	UBAP2L	tr|F8W726|F8W726_HUMAN Ubiquitin associated protein 2 like OS=Homo sapiens OX=9606 GN=UBAP2L PE=1 SV=2;sp|Q14157|UBP2L_HUMAN Ubiquitin-associated protein 2-like OS=Homo sapiens OX=9606 GN=UBAP2L PE=1 SV=2	2	1	1	1	1.3	113.63	1079	6.4871	0	1	0	1	0	1	0	1.3	8069600	0	8069600	260310	0	260310
K7EKW9;J3QLD9;E7EMK3;Q14254	K7EKW9;J3QLD9;E7EMK3;Q14254	Flotillin (Fragment);Flotillin;	FLOT2;	tr|K7EKW9|K7EKW9_HUMAN Flotillin (Fragment) OS=Homo sapiens OX=9606 GN=FLOT2 PE=1 SV=1;tr|J3QLD9|J3QLD9_HUMAN Flotillin OS=Homo sapiens OX=9606 GN=FLOT2 PE=1 SV=1;tr|E7EMK3|E7EMK3_HUMAN Flotillin OS=Homo sapiens OX=9606 GN=FLOT2 PE=1 SV=1;sp|Q14254|FLOT2_H	4	1	1	1	4.4	27.86	249	6.4654	0	1	0	1	0	1	0	4.4	6695700	0	6695700	371980	0	371980
E5RFI6;E5RJ04;E5RGV4;E5RHE7;E5RH52;E5RG37;E5RFP9;H3BM24;Q5TEE2;Q13547;Q92769	E5RFI6;E5RJ04;E5RGV4;E5RHE7;E5RH52;E5RG37;E5RFP9;H3BM24;Q5TEE2;Q13547;Q92769	Histone deacetylase 2 (Fragment);	HDAC2;	tr|E5RFI6|E5RFI6_HUMAN Histone deacetylase 2 (Fragment) OS=Homo sapiens OX=9606 GN=HDAC2 PE=1 SV=1;tr|E5RJ04|E5RJ04_HUMAN Histone deacetylase 2 (Fragment) OS=Homo sapiens OX=9606 GN=HDAC2 PE=1 SV=1;tr|E5RGV4|E5RGV4_HUMAN Histone deacetylase 2 (Fragment) OS	11	1	1	1	20	7.4336	60	6.4618	0	1	0	1	0	1	0	20	0	0	0	0	0	0
H0YJ97;Q15643	H0YJ97;Q15643	Thyroid hormone receptor interactor 11 (Fragment);Thyroid receptor-interacting protein 11	TRIP11	tr|H0YJ97|H0YJ97_HUMAN Thyroid hormone receptor interactor 11 (Fragment) OS=Homo sapiens OX=9606 GN=TRIP11 PE=1 SV=1;sp|Q15643|TRIPB_HUMAN Thyroid receptor-interacting protein 11 OS=Homo sapiens OX=9606 GN=TRIP11 PE=1 SV=3	2	1	1	1	0.8	195.7	1695	6.4475	0	1	0	1	0	1	0	0.8	2370300	0	2370300	19429	0	19429
A0A3B3ISR9;Q96PR1	A0A3B3ISR9;Q96PR1	Potassium voltage-gated channel subfamily C member 2	KCNC2	tr|A0A3B3ISR9|A0A3B3ISR9_HUMAN Potassium voltage-gated channel subfamily C member 2 OS=Homo sapiens OX=9606 GN=KCNC2 PE=1 SV=1;sp|Q96PR1|KCNC2_HUMAN Potassium voltage-gated channel subfamily C member 2 OS=Homo sapiens OX=9606 GN=KCNC2 PE=1 SV=1	2	1	1	1	2.6	67.84	612	6.4337	0	1	0	1	0	1	0	2.6	15573000	0	15573000	556180	0	556180
P07305	P07305	Histone H1.0	H1-0	sp|P07305|H10_HUMAN Histone H1.0 OS=Homo sapiens OX=9606 GN=H1-0 PE=1 SV=3	1	1	1	1	6.7	20.863	194	6.4316	0	1	0	1	0	1	0	6.7	2852800	0	2852800	407550	0	407550
A2IDA3;P29372	A2IDA3;P29372	DNA-3-methyladenine glycosylase II (Fragment);DNA-3-methyladenine glycosylase	MPG	tr|A2IDA3|A2IDA3_HUMAN DNA-3-methyladenine glycosylase II (Fragment) OS=Homo sapiens OX=9606 GN=MPG PE=1 SV=1;sp|P29372|3MG_HUMAN DNA-3-methyladenine glycosylase OS=Homo sapiens OX=9606 GN=MPG PE=1 SV=3	2	1	1	1	7.2	27.295	251	6.4222	0	1	0	1	0	1	0	7.2	4031600	0	4031600	310120	0	310120
A0A8V8TMH8;Q05655	A0A8V8TMH8;Q05655	Protein kinase C delta;Protein kinase C delta type	PRKCD	tr|A0A8V8TMH8|A0A8V8TMH8_HUMAN Protein kinase C delta OS=Homo sapiens OX=9606 GN=PRKCD PE=1 SV=1;sp|Q05655|KPCD_HUMAN Protein kinase C delta type OS=Homo sapiens OX=9606 GN=PRKCD PE=1 SV=2	2	1	1	1	2.4	55.682	490	6.3823	0	1	0	1	0	1	0	2.4	5996900	0	5996900	193450	0	193450
O15066	O15066	Kinesin-like protein KIF3B	KIF3B	sp|O15066|KIF3B_HUMAN Kinesin-like protein KIF3B OS=Homo sapiens OX=9606 GN=KIF3B PE=1 SV=1	1	1	1	1	1.1	85.124	747	6.381	0	1	0	1	0	1	0	1.1	8803700	0	8803700	187310	0	187310
Q02878	Q02878	60S ribosomal protein L6	RPL6	sp|Q02878|RL6_HUMAN 60S ribosomal protein L6 OS=Homo sapiens OX=9606 GN=RPL6 PE=1 SV=3	1	1	1	1	3.5	32.728	288	6.3695	0	1	0	1	0	1	0	3.5	4494400	0	4494400	249690	0	249690
H3BRG4;P22695	H3BRG4;P22695	Ubiquinol-cytochrome c reductase core protein 2;Cytochrome b-c1 complex subunit 2, mitochondrial	UQCRC2	tr|H3BRG4|H3BRG4_HUMAN Ubiquinol-cytochrome c reductase core protein 2 OS=Homo sapiens OX=9606 GN=UQCRC2 PE=1 SV=1;sp|P22695|QCR2_HUMAN Cytochrome b-c1 complex subunit 2, mitochondrial OS=Homo sapiens OX=9606 GN=UQCRC2 PE=1 SV=3	2	1	1	1	3.9	44.634	412	6.3687	0	1	0	1	0	1	0	3.9	3645300	0	3645300	158490	0	158490
F8VS10;Q86XZ4	F8VS10;Q86XZ4	Spermatogenesis associated serine rich 2;Spermatogenesis-associated serine-rich protein 2	SPATS2	tr|F8VS10|F8VS10_HUMAN Spermatogenesis associated serine rich 2 OS=Homo sapiens OX=9606 GN=SPATS2 PE=1 SV=1;sp|Q86XZ4|SPAS2_HUMAN Spermatogenesis-associated serine-rich protein 2 OS=Homo sapiens OX=9606 GN=SPATS2 PE=1 SV=1	2	1	1	1	4.7	32.475	295	6.361	0	1	0	1	0	1	0	4.7	2663300	0	2663300	177550	0	177550
Q16658	Q16658	Fascin	FSCN1	sp|Q16658|FSCN1_HUMAN Fascin OS=Homo sapiens OX=9606 GN=FSCN1 PE=1 SV=3	1	1	1	1	2.4	54.529	493	6.3545	0	1	0	1	0	1	0	2.4	9216400	0	9216400	307210	0	307210
X6R2L4;M0R0Y3;Q9Y230	X6R2L4;M0R0Y3;Q9Y230	RuvB-like helicase;RuvB-like 2	RUVBL2	tr|X6R2L4|X6R2L4_HUMAN RuvB-like helicase OS=Homo sapiens OX=9606 GN=RUVBL2 PE=1 SV=1;tr|M0R0Y3|M0R0Y3_HUMAN RuvB-like helicase OS=Homo sapiens OX=9606 GN=RUVBL2 PE=1 SV=1;sp|Q9Y230|RUVB2_HUMAN RuvB-like 2 OS=Homo sapiens OX=9606 GN=RUVBL2 PE=1 SV=3	3	1	1	1	5	27.93	259	6.3511	0	1	0	1	0	1	0	5	3537700	0	3537700	235850	0	235850
P20592	P20592	Interferon-induced GTP-binding protein Mx2	MX2	sp|P20592|MX2_HUMAN Interferon-induced GTP-binding protein Mx2 OS=Homo sapiens OX=9606 GN=MX2 PE=1 SV=1	1	1	1	1	1.7	82.088	715	6.3371	0	1	0	1	0	1	0	1.7	4307400	0	4307400	93640	0	93640
E9PJR7;E9PRW6;E9PKC4;E9PK71;E9PQ15;Q9Y446	E9PJR7;E9PRW6;E9PKC4;E9PK71;E9PQ15;Q9Y446	Plakophilin 3 (Fragment)	PKP3;	tr|E9PJR7|E9PJR7_HUMAN Plakophilin 3 (Fragment) OS=Homo sapiens OX=9606 GN=PKP3 PE=1 SV=1;tr|E9PRW6|E9PRW6_HUMAN Plakophilin 3 (Fragment) OS=Homo sapiens OX=9606 GN=PKP3 PE=1 SV=1;tr|E9PKC4|E9PKC4_HUMAN Plakophilin 3 (Fragment) OS=Homo sapiens OX=9606 GN=P	6	1	1	1	14.2	12.846	120	6.3336	0	1	0	1	0	1	0	14.2	4769300	0	4769300	476930	0	476930
H7C5W9;P16615	H7C5W9;P16615	P-type Ca(2+) transporter (Fragment);Sarcoplasmic/endoplasmic reticulum calcium ATPase 2	ATP2A2	tr|H7C5W9|H7C5W9_HUMAN P-type Ca(2+) transporter (Fragment) OS=Homo sapiens OX=9606 GN=ATP2A2 PE=1 SV=1;sp|P16615|AT2A2_HUMAN Sarcoplasmic/endoplasmic reticulum calcium ATPase 2 OS=Homo sapiens OX=9606 GN=ATP2A2 PE=1 SV=1	2	1	1	1	1.2	102.48	933	6.3197	0	1	0	1	0	1	0	1.2	6602900	0	6602900	143540	0	143540
Q8WWY7	Q8WWY7	WAP four-disulfide core domain protein 12	WFDC12	sp|Q8WWY7|WFD12_HUMAN WAP four-disulfide core domain protein 12 OS=Homo sapiens OX=9606 GN=WFDC12 PE=1 SV=1	1	1	1	1	9	12.05	111	6.3178	0	1	0	1	0	1	0	9	12916000	0	12916000	1435100	0	1435100
A0A8I5KXE1;A0A8I5KQA0;A0A8I5KTE8;A0A8I5KRL9;A0A8I5KW55;H7C5A2;Q8N766	A0A8I5KXE1;A0A8I5KQA0;A0A8I5KTE8;A0A8I5KRL9;A0A8I5KW55;H7C5A2;Q8N766	ER membrane protein complex subunit 1;	EMC1;	tr|A0A8I5KXE1|A0A8I5KXE1_HUMAN ER membrane protein complex subunit 1 OS=Homo sapiens OX=9606 GN=EMC1 PE=1 SV=1;tr|A0A8I5KQA0|A0A8I5KQA0_HUMAN ER membrane protein complex subunit 1 OS=Homo sapiens OX=9606 GN=EMC1 PE=1 SV=1;tr|A0A8I5KTE8|A0A8I5KTE8_HUMAN ER	7	1	1	1	2.6	55.469	500	6.3082	0	1	0	1	0	1	0	2.6	2175200	0	2175200	80562	0	80562
Q502W6	Q502W6	von Willebrand factor A domain-containing protein 3B	VWA3B	sp|Q502W6|VWA3B_HUMAN von Willebrand factor A domain-containing protein 3B OS=Homo sapiens OX=9606 GN=VWA3B PE=1 SV=3	1	1	1	1	1.2	145.75	1294	6.3036	0	1	0	1	0	1	0	1.2	7622100	0	7622100	91833	0	91833
Q504U8;C9JYS6;P00533	Q504U8;C9JYS6;P00533	Receptor protein-tyrosine kinase;Epidermal growth factor receptor	EGFR;	tr|Q504U8|Q504U8_HUMAN Receptor protein-tyrosine kinase OS=Homo sapiens OX=9606 GN=EGFR PE=1 SV=1;tr|C9JYS6|C9JYS6_HUMAN Receptor protein-tyrosine kinase OS=Homo sapiens OX=9606 GN=EGFR PE=1 SV=2;sp|P00533|EGFR_HUMAN Epidermal growth factor receptor OS=Hom	3	1	1	1	0.9	120.69	1091	6.2578	0	1	0	1	0	1	0	0.9	2800400	0	2800400	45168	0	45168
Q15029	Q15029	116 kDa U5 small nuclear ribonucleoprotein component	EFTUD2	sp|Q15029|U5S1_HUMAN 116 kDa U5 small nuclear ribonucleoprotein component OS=Homo sapiens OX=9606 GN=EFTUD2 PE=1 SV=1	1	1	1	1	1.9	109.43	972	6.251	0	1	0	1	0	1	0	1.9	2859600	0	2859600	52956	0	52956
P48960	P48960	Adhesion G protein-coupled receptor E5	ADGRE5	sp|P48960|AGRE5_HUMAN Adhesion G protein-coupled receptor E5 OS=Homo sapiens OX=9606 GN=ADGRE5 PE=1 SV=4	1	1	1	1	2	91.868	835	6.2407	0	1	0	1	0	1	0	2	2659300	0	2659300	78214	0	78214
Q13148;A0A087WX29	Q13148;A0A087WX29	TAR DNA-binding protein 43;TAR DNA-binding protein 43 (Fragment)	TARDBP	sp|Q13148|TADBP_HUMAN TAR DNA-binding protein 43 OS=Homo sapiens OX=9606 GN=TARDBP PE=1 SV=1;tr|A0A087WX29|A0A087WX29_HUMAN TAR DNA-binding protein 43 (Fragment) OS=Homo sapiens OX=9606 GN=TARDBP PE=1 SV=1	2	2	1	1	5.8	44.739	414	6.2387	0	2	0	1	0	1	0	5.8	0	0	0	0	0	0
A0A087WUT6;O60841	A0A087WUT6;O60841	Eukaryotic translation initiation factor 5B	EIF5B	tr|A0A087WUT6|A0A087WUT6_HUMAN Eukaryotic translation initiation factor 5B OS=Homo sapiens OX=9606 GN=EIF5B PE=1 SV=1;sp|O60841|IF2P_HUMAN Eukaryotic translation initiation factor 5B OS=Homo sapiens OX=9606 GN=EIF5B PE=1 SV=4	2	1	1	1	1.2	138.68	1220	6.23	0	1	0	1	0	1	0	1.2	3434500	0	3434500	56303	0	56303
H7C3G8	H7C3G8	Interleukin 1 receptor associated kinase 1 (Fragment)	IRAK1	tr|H7C3G8|H7C3G8_HUMAN Interleukin 1 receptor associated kinase 1 (Fragment) OS=Homo sapiens OX=9606 GN=IRAK1 PE=1 SV=1	1	1	1	1	4.2	23.519	212	6.2195	0	1	0	1	0	1	0	4.2	211850000	0	211850000	17654000	0	17654000
E7ERL0;J3KPD9;Q32Q12;O60361;P22392;P15531	E7ERL0;J3KPD9;Q32Q12;O60361;P22392;P15531	NME/NM23 nucleoside diphosphate kinase 1;NME1-NME2 readthrough;Nucleoside diphosphate kinase	NME1;NME1-NME2;	tr|E7ERL0|E7ERL0_HUMAN NME/NM23 nucleoside diphosphate kinase 1 OS=Homo sapiens OX=9606 GN=NME1 PE=1 SV=1;tr|J3KPD9|J3KPD9_HUMAN NME1-NME2 readthrough OS=Homo sapiens OX=9606 GN=NME1-NME2 PE=1 SV=1;tr|Q32Q12|Q32Q12_HUMAN Nucleoside diphosphate kinase OS=Ho	6	1	1	1	12.2	15.261	139	6.2109	0	1	0	1	0	1	0	12.2	0	0	0	0	0	0
C9JMN9;A0A499FI48;P13667	C9JMN9;A0A499FI48;P13667	Protein disulfide-isomerase;Protein disulfide-isomerase A4	PDIA4;	tr|C9JMN9|C9JMN9_HUMAN Protein disulfide-isomerase OS=Homo sapiens OX=9606 GN=PDIA4 PE=1 SV=2;tr|A0A499FI48|A0A499FI48_HUMAN Protein disulfide-isomerase OS=Homo sapiens OX=9606 GN=PDIA4 PE=1 SV=1;sp|P13667|PDIA4_HUMAN Protein disulfide-isomerase A4 OS=Homo	3	1	1	1	1.7	78.526	694	6.2011	0	1	0	1	0	1	0	1.7	0	0	0	0	0	0
P61964	P61964	WD repeat-containing protein 5	WDR5	sp|P61964|WDR5_HUMAN WD repeat-containing protein 5 OS=Homo sapiens OX=9606 GN=WDR5 PE=1 SV=1	1	1	1	1	3.6	36.588	334	6.183	0	1	0	1	0	1	0	3.6	3368200	0	3368200	146440	0	146440
Q15365	Q15365	Poly(rC)-binding protein 1	PCBP1	sp|Q15365|PCBP1_HUMAN Poly(rC)-binding protein 1 OS=Homo sapiens OX=9606 GN=PCBP1 PE=1 SV=2	1	3	1	1	12.4	37.497	356	6.1611	0	3	0	1	0	1	0	12.4	5076600	0	5076600	241740	0	241740
A0A1B0GUE0	A0A1B0GUE0	Janus kinase and microtubule interacting protein 1	JAKMIP1	tr|A0A1B0GUE0|A0A1B0GUE0_HUMAN Janus kinase and microtubule interacting protein 1 OS=Homo sapiens OX=9606 GN=JAKMIP1 PE=1 SV=1	1	1	1	1	2.3	46.957	399	6.1561	0	1	0	1	0	1	0	2.3	3681900	0	3681900	136370	0	136370
H0YFC6;B5MDF5;J3KQE5;P62826	H0YFC6;B5MDF5;J3KQE5;P62826	RAN, member RAS oncogene family (Fragment);GTP-binding nuclear protein Ran;	RAN;	tr|H0YFC6|H0YFC6_HUMAN RAN, member RAS oncogene family (Fragment) OS=Homo sapiens OX=9606 GN=RAN PE=1 SV=1;tr|B5MDF5|B5MDF5_HUMAN GTP-binding nuclear protein Ran OS=Homo sapiens OX=9606 GN=RAN PE=1 SV=1;tr|J3KQE5|J3KQE5_HUMAN GTP-binding nuclear protein Ra	4	1	1	1	10.7	11.568	103	6.1554	0	1	0	1	0	1	0	10.7	0	0	0	0	0	0
Q96CT7	Q96CT7	Coiled-coil domain-containing protein 124	CCDC124	sp|Q96CT7|CC124_HUMAN Coiled-coil domain-containing protein 124 OS=Homo sapiens OX=9606 GN=CCDC124 PE=1 SV=1	1	1	1	1	4.5	25.835	223	6.0922	0	1	0	1	0	1	0	4.5	4673300	0	4673300	311550	0	311550
H7C1L7;H7C3G9;Q9UJ70	H7C1L7;H7C3G9;Q9UJ70	N-acetyl-D-glucosamine kinase	NAGK;	tr|H7C1L7|H7C1L7_HUMAN N-acetyl-D-glucosamine kinase OS=Homo sapiens OX=9606 GN=NAGK PE=1 SV=2;tr|H7C3G9|H7C3G9_HUMAN N-acetyl-D-glucosamine kinase OS=Homo sapiens OX=9606 GN=NAGK PE=1 SV=2;sp|Q9UJ70|NAGK_HUMAN N-acetyl-D-glucosamine kinase OS=Homo sapiens	3	1	1	1	8.2	16.516	159	6.0548	0	1	0	1	0	1	0	8.2	4864300	0	4864300	608040	0	608040
A0A087WYY5;F8VR82;F8VYE8;F8W0W8;P36873	A0A087WYY5;F8VR82;F8VYE8;F8W0W8;P36873	Serine/threonine-protein phosphatase;	PPP1CC;	tr|A0A087WYY5|A0A087WYY5_HUMAN Serine/threonine-protein phosphatase OS=Homo sapiens OX=9606 GN=PPP1CC PE=1 SV=1;tr|F8VR82|F8VR82_HUMAN Serine/threonine-protein phosphatase OS=Homo sapiens OX=9606 GN=PPP1CC PE=1 SV=1;tr|F8VYE8|F8VYE8_HUMAN Serine/threonine-	5	1	1	1	7.1	16.214	140	6.0503	0	1	0	1	0	1	0	7.1	2935100	0	2935100	293510	0	293510
Q96SK2	Q96SK2	Transmembrane protein 209	TMEM209	sp|Q96SK2|TM209_HUMAN Transmembrane protein 209 OS=Homo sapiens OX=9606 GN=TMEM209 PE=1 SV=2	1	1	1	1	1.8	62.921	561	6.0358	0	1	0	1	0	1	0	1.8	3214900	0	3214900	114820	0	114820
Q15427	Q15427	Splicing factor 3B subunit 4	SF3B4	sp|Q15427|SF3B4_HUMAN Splicing factor 3B subunit 4 OS=Homo sapiens OX=9606 GN=SF3B4 PE=1 SV=1	1	1	1	1	3.3	44.385	424	6.0104	0	1	0	1	0	1	0	3.3	7294500	0	7294500	383920	0	383920
A0A0C4DH42;P0DP03;P0DP02;A0A0J9YY99;A0A0B4J1X5;A0A075B7E8;A0A075B7B8;P01767;P01772;P01768;P01764	A0A0C4DH42;P0DP03;P0DP02;A0A0J9YY99;A0A0B4J1X5;A0A075B7E8;A0A075B7B8;P01767;P01772;P01768;P01764	Immunoglobulin heavy variable 3-66;Immunoglobulin heavy variable 3-30-5;	IGHV3-66;IGHV3-30-5;	sp|A0A0C4DH42|HV366_HUMAN Immunoglobulin heavy variable 3-66 OS=Homo sapiens OX=9606 GN=IGHV3-66 PE=3 SV=1;sp|P0DP03|HVC05_HUMAN Immunoglobulin heavy variable 3-30-5 OS=Homo sapiens OX=9606 GN=IGHV3-30-5 PE=3 SV=1;sp|P0DP02|HVC33_HUMAN Immunoglobulin heavy	11	1	1	1	9.5	12.698	116	-2	0	1	0	1	0	1	0	9.5	0	0	0	0	0	0
A0A8I5QKM0;B0QY64;B0QY60;Q9UH99	A0A8I5QKM0;B0QY64;B0QY60;Q9UH99	Sad1 and UNC84 domain containing 2;	SUN2;	tr|A0A8I5QKM0|A0A8I5QKM0_HUMAN Sad1 and UNC84 domain containing 2 OS=Homo sapiens OX=9606 GN=SUN2 PE=1 SV=1;tr|B0QY64|B0QY64_HUMAN Sad1 and UNC84 domain containing 2 OS=Homo sapiens OX=9606 GN=SUN2 PE=1 SV=3;tr|B0QY60|B0QY60_HUMAN Sad1 and UNC84 domain con	4	1	1	1	1.3	71.68	639	-2	0	1	0	1	0	1	0	1.3	3202000	0	3202000	103290	0	103290
H0Y9X2;U3KQK7;D6REM4;E7ETM0;A0A5F9W493;U3KPX3;A0A590UJ43;P48729	H0Y9X2;U3KQK7;D6REM4;E7ETM0;A0A5F9W493;U3KPX3;A0A590UJ43;P48729	Casein kinase 1 alpha 1 (Fragment);Casein kinase 1 alpha 1	CSNK1A1;	tr|H0Y9X2|H0Y9X2_HUMAN Casein kinase 1 alpha 1 (Fragment) OS=Homo sapiens OX=9606 GN=CSNK1A1 PE=1 SV=1;tr|U3KQK7|U3KQK7_HUMAN Casein kinase 1 alpha 1 (Fragment) OS=Homo sapiens OX=9606 GN=CSNK1A1 PE=1 SV=1;tr|D6REM4|D6REM4_HUMAN Casein kinase 1 alpha 1 OS=	8	1	1	1	6.6	19.291	167	-2	0	1	0	1	0	1	0	6.6	3088900	0	3088900	343220	0	343220
K7ESA3;K7ENX2;K7EM19;Q99536	K7ESA3;K7ENX2;K7EM19;Q99536	Vesicle amine transport 1 (Fragment);	VAT1;	tr|K7ESA3|K7ESA3_HUMAN Vesicle amine transport 1 (Fragment) OS=Homo sapiens OX=9606 GN=VAT1 PE=1 SV=1;tr|K7ENX2|K7ENX2_HUMAN Vesicle amine transport 1 (Fragment) OS=Homo sapiens OX=9606 GN=VAT1 PE=1 SV=1;tr|K7EM19|K7EM19_HUMAN Vesicle amine transport 1 (Fr	4	1	1	1	12.8	13.576	125	-2	0	1	0	1	0	1	0	12.8	0	0	0	0	0	0
Q5T9S2;E9PFB9;A0A8I5KWA2;J3KP97;Q5T9S5	Q5T9S2;E9PFB9;A0A8I5KWA2;J3KP97;Q5T9S5	Coiled-coil domain containing 18 (Fragment);Coiled-coil domain containing 18;	CCDC18;	tr|Q5T9S2|Q5T9S2_HUMAN Coiled-coil domain containing 18 (Fragment) OS=Homo sapiens OX=9606 GN=CCDC18 PE=1 SV=1;tr|E9PFB9|E9PFB9_HUMAN Coiled-coil domain containing 18 OS=Homo sapiens OX=9606 GN=CCDC18 PE=1 SV=2;tr|A0A8I5KWA2|A0A8I5KWA2_HUMAN Coiled-coil do	5	1	1	1	1.7	84.35	720	-2	0	1	0	1	0	1	0	1.7	43775000	0	43775000	875490	0	875490
F5H1N9;Q9H0S4	F5H1N9;Q9H0S4	RNA helicase (Fragment);Probable ATP-dependent RNA helicase DDX47	DDX47	tr|F5H1N9|F5H1N9_HUMAN RNA helicase (Fragment) OS=Homo sapiens OX=9606 GN=DDX47 PE=1 SV=1;sp|Q9H0S4|DDX47_HUMAN Probable ATP-dependent RNA helicase DDX47 OS=Homo sapiens OX=9606 GN=DDX47 PE=1 SV=1	2	1	1	1	6.1	22.032	196	-2	0	1	0	1	0	1	0	6.1	2423600	0	2423600	201970	0	201970
F8VVY0;F8VXH1;F8VUW9;F8VV39;F8VS54;F8VWX0;F8W0L1;F8VZ66;F8VV47;F8VWY4;F8VRD2;Q9H0H5	F8VVY0;F8VXH1;F8VUW9;F8VV39;F8VS54;F8VWX0;F8W0L1;F8VZ66;F8VV47;F8VWY4;F8VRD2;Q9H0H5	Rac GTPase activating protein 1;	RACGAP1;	tr|F8VVY0|F8VVY0_HUMAN Rac GTPase activating protein 1 OS=Homo sapiens OX=9606 GN=RACGAP1 PE=1 SV=1;tr|F8VXH1|F8VXH1_HUMAN Rac GTPase activating protein 1 OS=Homo sapiens OX=9606 GN=RACGAP1 PE=1 SV=1;tr|F8VUW9|F8VUW9_HUMAN Rac GTPase activating protein 1 (	12	1	1	1	16.3	5.8966	49	-2	0	1	0	1	0	1	0	16.3	0	0	0	0	0	0
F8WAX5;F8WDJ1;F8WF35;F8WCB5;Q8TC07	F8WAX5;F8WDJ1;F8WF35;F8WCB5;Q8TC07	TBC1 domain family member 15	TBC1D15;	tr|F8WAX5|F8WAX5_HUMAN TBC1 domain family member 15 OS=Homo sapiens OX=9606 GN=TBC1D15 PE=1 SV=1;tr|F8WDJ1|F8WDJ1_HUMAN TBC1 domain family member 15 OS=Homo sapiens OX=9606 GN=TBC1D15 PE=1 SV=1;tr|F8WF35|F8WF35_HUMAN TBC1 domain family member 15 OS=Homo sa	5	1	1	1	20.4	5.3681	49	-2	0	1	0	1	0	1	0	20.4	2856000	0	2856000	571200	0	571200
Q9NR99	Q9NR99	Matrix-remodeling-associated protein 5	MXRA5	sp|Q9NR99|MXRA5_HUMAN Matrix-remodeling-associated protein 5 OS=Homo sapiens OX=9606 GN=MXRA5 PE=1 SV=3	1	1	1	1	0.3	312.15	2828	-2	0	1	0	1	0	1	0	0.3	4219500	0	4219500	25266	0	25266
A0A0J9YYI8;K7EIL4;K7EQ48;A0A2R8Y6C7;A0A0J9YYH3;A0A0J9YX90;A0A0J9YXP8;K7ERC6;K7EPY4;K7ENA0;A0A0J9YXM3;K7EP41;K7ELR7;A0A2R8YF08;K7ERK8;A0A0J9YXH9;A0A2U3TZU2;P06744	A0A0J9YYI8;K7EIL4;K7EQ48;A0A2R8Y6C7;A0A0J9YYH3;A0A0J9YX90;A0A0J9YXP8;K7ERC6;K7EPY4;K7ENA0;A0A0J9YXM3;K7EP41;K7ELR7;A0A2R8YF08;K7ERK8;A0A0J9YXH9;A0A2U3TZU2;P06744	Glucose-6-phosphate isomerase (Fragment);	GPI;	tr|A0A0J9YYI8|A0A0J9YYI8_HUMAN Glucose-6-phosphate isomerase (Fragment) OS=Homo sapiens OX=9606 GN=GPI PE=1 SV=1;tr|K7EIL4|K7EIL4_HUMAN Glucose-6-phosphate isomerase (Fragment) OS=Homo sapiens OX=9606 GN=GPI PE=1 SV=2;tr|K7EQ48|K7EQ48_HUMAN Glucose-6-phosp	18	1	1	1	8.2	12.74	110	-2	0	1	0	1	0	1	0	8.2	7365200	0	7365200	818360	0	818360
B0QZK4;Q5SWC8;Q5SSJ5	B0QZK4;Q5SWC8;Q5SSJ5	Heterochromatin protein 1 binding protein 3 (Fragment);	HP1BP3;	tr|B0QZK4|B0QZK4_HUMAN Heterochromatin protein 1 binding protein 3 (Fragment) OS=Homo sapiens OX=9606 GN=HP1BP3 PE=1 SV=1;tr|Q5SWC8|Q5SWC8_HUMAN Heterochromatin protein 1 binding protein 3 (Fragment) OS=Homo sapiens OX=9606 GN=HP1BP3 PE=1 SV=1;sp|Q5SSJ5|HP	3	1	1	1	4	28.515	253	-2	0	1	0	1	0	1	0	4	5128600	0	5128600	366330	0	366330
A0A7I2V3E4	A0A7I2V3E4	Eukaryotic translation initiation factor 4H	EIF4H	tr|A0A7I2V3E4|A0A7I2V3E4_HUMAN Eukaryotic translation initiation factor 4H OS=Homo sapiens OX=9606 GN=EIF4H PE=1 SV=1	1	1	1	1	7.2	12.385	111	-2	0	1	0	1	0	1	0	7.2	21712000	0	21712000	2412400	0	2412400
